# Supplementary material for: Systemic inflammatory regulators and age-related macular degeneration: a bidirectional Mendelian randomization study
Source: Front Genet. 2024 Dec 13;15:1391999. doi: 10.3389/fgene.2024.1391999 (PMC11671502; doi:10.3389/fgene.2024.1391999)
Supplement: Supplementary file 2 [file Table1.xlsx]

## Sheet: Table S1
Supplementary Table 1: Overview of participating inflammatory factors cohorts in the study
Study name	NSPHS	STABILITY	STANLEY-swe6	STANLEY-lahl	Swedish BioFinder study	RECOMBINE/EIRA	Estonian Biobank	INTERVAL	KORA F4	ORCADES	VIS	ARISTOTLE
Study name, long	The Northern Sweden Population Health Study	the Stabilization of Atherosclerotic Plaque by Initiation of Darapladib Therapy trial	STANLEY / SWEBIC	STANLEY / SWEBIC	Biomarkers For Identifying Neurodegenerative Disorders Early and Reliably	Epidemiological Investigation of Rheumatoid Arthritis	Estonian Genome Center, Institute of Genomics, University of Tartu	The INTERVAL study	Cooperative Health Research in the Region of Augsburg	The Orkney Complex Disease Study	Vis	The Apixaban for Reduction in Stroke and Other Thromboembolic Events in Atrial Fibrillation trial
Reference(s)	PMID:19060911 & 20568910	PMID: 33439866			PMID: 36504281	PMID: 12922955	PMID:24518929	PMID: 27863252		PMID: 18760389		PMID: 34390530, 34358298 & 33292046
Design	Population-based	Randomised controlled trial	Bipolar cases and controls	Bipolar cases and controls	Case-control and population-based	Case-control	Population-based	RCT (blood donors)		Population-based isolate	Population-based isolate	Randomised controlled trial
Ethnicity	European	Worldwide (78% reported with ethnic group white in main trial)	Swedish	Swedish	Swedish	European	European	European		European	European	Worldwide (96% reported with ethnic group white in this subcohort)
GWAS, call rate	≥ 95%	≥ 95%	0.98	0.98	0.95	≥98%	≥ 95%	Sample call rate >=98%.		>=98%	>95%	>=98%
GWAS, other exclusions	1) Gender mismatch; 2) Heterozygosity; 3) Genetic outliers through multidimentional scaling	1) Gender mismatch 2) Heterozygozity checked but none excluded	1) Gender mismatch; 2) Heterozygosity 3) Cryptic relatedness.	1) Gender mismatch; 2) Heterozygosity 3) Cryptic relatedness.	1) Gender mismatch; 2) Heterozygosity 3) Cryptic relatedness.	1) Gender mismatch. 2) Ethnic outliers. 3) Heterozygosity. 4) Cryptic relatedness.	1) Gender mismatch; 2) Ethnic outliers; 3) Heterozygosity > 3 s.d. from the mean; 4) Cryptic relatedness.	1) Sex mismatches 2) low call rates 3) duplicate samples 4) heterozygosity >3 sd from mean 5) non-European ancestry 6) relatedness (pi_hat> 0.187)	Cryptic relatedness	Ethnic outliers; duplicates; gender mismatch; excess IBS incompatible with pedigree		1) Gender mismatch 2) Heterozygozity checked but none excluded
Sample size, SCALLOP (max)	866	2951	300	344	1496	540	487	4896	1064	981	899	1585
Pre-imputation QC					Technical failures
Genotyping array	llumina OmniExpress or HapMap300v2 + Human Exome	Illumina HumanOmniExpressExome-8 v1	OmniExpress and PsychChip	OmniExpress and PsychChip	Illumina platform GSA‐MDA v2	Illumina GSA	Illumina HumanOmniExpress	Affymetrix Axiom UK Biobank array	Affymetrix Axiom array	Illumina HumanHap300v1, Omni1, OmniX	Illumina HumanHap300v1	Illumina Global Screening Array 24v2
Genotype calling algorithm	GenomeStudio(v2011.1) + zCall	Genomestudio + zCall	Birdsuite, z-call	Birdsuite, z-call		GenomeStudio	Illumina Genomestudio	Affymetrix Power Tools		Illumina Genomestudio	Beadstudio-Gencall v3.0	Illumina GenomeStudio 2.0.3
MAF inclusion cutoff	≥ 1%	≥ 0.1%	≥ 1%	≥ 1%	≥ 1%	≥ 1%	≥ 1%	All results provided without MAF filter (although filter used for imputation scaffold)		≥0.01	≥0.01	≥0.01
Call rate inclusion cutoff	> 95% SNP, > 90% Individual	>95%	≥ 98 %	≥ 98 %	≥ 95%	≥ 98 %	≥ 98 %	Samples called in 10 batches, within-batch variant call rate inclusion > 0.97. See Astle et al Cell 2016 for details of QC post batch merging. Variants were dropped from all batches if they failed in at least four of the batches due to deviation from HWE, low call rate or Affymetrix variant exclusion criteria. a call rate filter of 99% over the batches that a variant was not failed in, and a glob…		0.97	0.98	0.98
HWE p-value inclusion cutoff	> 3.2/1.4 x 10-8	none applied	1e-10 for cases, 1e-6 for controls	1e-10 for cases, 1e-6 for controls	5e-08	5x10^-6	> 10-6	5x10^-6		1e-06	1e-06	5e-08
Imputation
Phasing	SHAPEIT version 2.5 (r790)	SHAPEIT v2 (r837)	Shapeit	Shapeit	Shapeit	Eagle 2	Eagle 2.3	SHAPEIT3		SHAPEIT version 2.5 (r790) + duoHMM	SHAPEIT version 2.5 (r790) + duoHMM	Eagle v2.3.3
Imputation software	IMPUTE2 (v2.3.2)	IMPUTE2 (v2.3.1)	Impute2	Impute2	Michigan Imputation Server	Minimac v4	Beagle 2.4.2	Sanger imputation server (PBWT imputation algorithm)	IMPUTE 2.3.2	Sanger imputation server (PBWT imputation algorithm)	Sanger imputation server (PBWT imputation algorithm)	PBWT
Imputation reference panel	1000G Phase 3	1000G Phase 3	1000G	1000G	Haplotype Reference Consortium (release 1.1)	1000G Phase 3	1000G Phase 3	Combined 1000G phase 3 +UK10K reference panel		HRC.r1-1	HRC.r1-1	HRC.r1-1
Below LOD imputation	No	Yes (LOD/2)	No	No	No	No non truncated values used	Yes (LOD/2)	No- non-truncated values used		Yes (replace with 0)	No	Yes (LOD/2)
Trait transformation	Rank-based inverse normal transformation	Rank-based inverse normal	Rank-based inverse normal transformation (Blom)	Rank-based inverse normal transformation (Blom)	rank‐based inverse‐normal	Rank-based inverse normal transformation	Rank-based inverse normal transformation	Rank-based inverse normal transformation	Rank-based inverse normal transformation	Rank-based inverse normal transformation	Rank-based inverse normal transformation	Rank-based inverse normal transformation
Software	ProbABEL/palinear (v1.8.0)	SNPTEST v2.5.2	Plink 1.9	Plink 1.9	Plink 1.9	Plink 1.9	Plink 1.9	SNPTEST v2.5.2	qctool v2.0.1, GCTA v1.91.7beta, KING v2.1.6, SNPTEST 2.5.2	GenABEL+RegScan	GenABEL+RegScan	SNPTEST v2.5.2
Software, method	dosage	-frequentist 1 -method score	dosage	dosage	dosage	--linear with hard called variants	dosage	-method expected	-method expected	LMM (Grammar Gamma) + genome scan	LMM (Grammar Gamma) + genome scan	em -frequentist 1
Adjustment	selection of 159 covariates per protein, also including storage time. (http://www.tandfonline.com/doi/full/10.3109/1354750X.2015.1093546)	AGE, SEX, PC1, PC2, PC3, PC4	age, sex, MDS components, olink batch	age, sex, MDS components, olink batch	age, gender, diagnostic group, collection site, time from sampling to assay execution, genetic PCs	age, sex, freezing time, case/control regressed on proteins prior to IVNT. 10 genetic PCs, included in Plink	age, sex, OLINK plate, MDS components 1-10	Protein abundance was regressed on age, sex, season, plate, bleed to processing time (days), before IVNT. PLINK MDS 1-3 used as covariates in SNPTEST	sex, age, PC1-PC5	age+sex+array+time_in_storage_days+season_of_vene+plate_no+plate_row+plate_column+pc{1:10}	Age+sex	AGE, SEX, plate, PC1, PC2, PC3, PC4,
Info metric from	IMPUTE2's 'info'-score.	IMPUTE2's 'info'-score from SNPTEST.	PLINK INFO	PLINK INFO	PLINK INFO	Minimac v4 RSQ	Plink INFO	SNPTEST v2.5.2	SNPTEST 2.5.2	IMPUTE2 INFO score	IMPUTE2 INFO score	IMPUTE2's 'info'-score from SNPTEST.

## Sheet: Table S2
Tabl S2.The sample size for each cytokine analyzed in this study acquired from the GWAS
Number	Cytokines	Protein	hgncSymbol	P1	Sample size AND population
GCST90274758	Eukaryotic translation initiation factor 4E-binding protein 1 levels	4EBP1	EIF4EBP1	5e-08	14,744 European ancestry individuals
GCST90274759	Adenosine Deaminase levels	ADA	ADA	5e-08	14,736 European ancestry individuals
GCST90274760	Artemin levels	ARTN	ARTN	5e-06	14,736 European ancestry individuals
GCST90274761	Axin-1 levels	AXIN1	AXIN1	5e-06	11,778 European ancestry individuals
GCST90274762	beta-nerve growth factor levels	Beta-NGF	NGF	5e-08	11,793 European ancestry individuals
GCST90274763	Caspase 8 levels	CASP-8	CASP8	5e-06	14,743 European ancestry individuals
GCST90274764	Eotaxin levels	CCL11	CCL11	5e-08	14,736 European ancestry individuals
GCST90274765	C-C motif chemokine 19 levels	CCL19	CCL19	5e-08	14,744 European ancestry individuals
GCST90274766	C-C motif chemokine 20 levels	CCL20	CCL20	5e-08	14,734 European ancestry individuals
GCST90274767	C-C motif chemokine 23 levels	CCL23	CCL23	5e-08	14,736 European ancestry individuals
GCST90274768	C-C motif chemokine 25 levels	CCL25	CCL25	5e-08	14,736 European ancestry individuals
GCST90274769	C-C motif chemokine 28 levels	CCL28	CCL28	5e-08	14,736 European ancestry individuals
GCST90274770	C-C motif chemokine 4 levels	CCL4	CCL4	5e-08	14,736 European ancestry individuals
GCST90274771	Natural killer cell receptor 2B4 levels	CD244	CD244	5e-08	14,736 European ancestry individuals
GCST90274772	CD40L receptor levels	CD40	CD40	5e-08	14,734 European ancestry individuals
GCST90274773	T-cell surface glycoprotein CD5 levels	CD5	CD5	5e-08	11,793 European ancestry individuals
GCST90274774	T-cell surface glycoprotein CD6 isoform levels	CD6	CD6	5e-08	14,736 European ancestry individuals
GCST90274775	CUB domain-containing protein 1 levels	CDCP1	CDCP1	5e-08	14,744 European ancestry individuals
GCST90274776	Macrophage colony-stimulating factor 1 levels	CSF-1	CSF1	5e-06	14,736 European ancestry individuals
GCST90274777	Cystatin D levels	CST5	CST5	5e-08	14,736 European ancestry individuals
GCST90274778	Fractalkine levels	CX3CL1	CX3CL1	5e-08	14,743 European ancestry individuals
GCST90274779	C-X-C motif chemokine 1 levels	CXCL1	CXCL1	5e-06	14,735 European ancestry individuals
GCST90274780	C-X-C motif chemokine 10 levels	CXCL10	CXCL10	5e-08	14,736 European ancestry individuals
GCST90274781	C-X-C motif chemokine 11 levels	CXCL11	CXCL11	5e-08	14,735 European ancestry individuals
GCST90274782	C-X-C motif chemokine 5 levels	CXCL5	CXCL5	5e-08	14,735 European ancestry individuals
GCST90274783	C-X-C motif chemokine 6 levels	CXCL6	CXCL6	5e-08	14,734 European ancestry individuals
GCST90274784	C-X-C motif chemokine 9 levels	CXCL9	CXCL9	5e-08	14,734 European ancestry individuals
GCST90274785	Delta and Notch-like epidermal growth factor-related receptor levels	DNER	DNER	5e-08	14,743 European ancestry individuals
GCST90274786	Protein S100-A12 levels	EN-RAGE	S100A12	5e-08	14,733 European ancestry individuals
GCST90274787	Fibroblast growth factor 19 levels	FGF-19	FGF19	5e-08	14,736 European ancestry individuals
GCST90274788	Fibroblast growth factor 21 levels	FGF-21	FGF21	5e-08	14,736 European ancestry individuals
GCST90274789	Fibroblast growth factor 23 levels	FGF-23	FGF23	5e-08	14,744 European ancestry individuals
GCST90274790	Fibroblast growth factor 5 levels	FGF-5	FGF5	5e-08	14,735 European ancestry individuals
GCST90274791	Fms-related tyrosine kinase 3 ligand levels	FIt3L	FLT3LG	5e-08	14,735 European ancestry individuals
GCST90274792	Glial cell line-derived neurotrophic factor levels	hGDNF	GDNF	5e-08	14,744 European ancestry individuals
GCST90274793	Hepatocyte growth factor levels	HGF	HGF	5e-08	14,743 European ancestry individuals
GCST90274794	Interferon gamma levels	IFN-gamma	IFNG	5e-06	14,735 European ancestry individuals
GCST90274795	Interleukin-10 levels	IL-10	IL10	5e-08	11,789 European ancestry individuals
GCST90274796	Interleukin-10 receptor subunit alpha levels	IL-10RA	IL10RA	5e-06	14,734 European ancestry individuals
GCST90274797	Interleukin-10 receptor subunit beta levels	IL10RB	IL10RB	5e-08	14,736 European ancestry individuals
GCST90274798	Interleukin-12 subunit beta levels	IL-12B	IL12B	5e-08	14,734 European ancestry individuals
GCST90274799	Interleukin-13 levels	IL-13	IL13	5e-06	11,793 European ancestry individuals
GCST90274800	Interleukin-15 receptor subunit alpha levels	IL-15RA	IL15RA	5e-08	14,744 European ancestry individuals
GCST90274801	Interleukin-17A levels	IL-17A	IL17A	5e-06	11,793 European ancestry individuals
GCST90274802	Interleukin-17C levels	IL-17C	IL17C	5e-08	14,734 European ancestry individuals
GCST90274803	Interleukin-18 levels	IL-18	IL18	5e-08	14,735 European ancestry individuals
GCST90274804	interleukin-18 receptor 1 levels	IL-18R1	IL18R1	5e-08	11,792 European ancestry individuals
GCST90274805	Interleukin-1-alpha levels	IL-1 alpha	IL1A	5e-06	11,792 European ancestry individuals
GCST90274806	Interleukin-2 levels	IL-2	IL2	5e-06	11,784 European ancestry individuals
GCST90274807	Interleukin-20 levels	IL-20	IL20	5e-06	14,744 European ancestry individuals
GCST90274808	Interleukin-20 receptor subunit alpha levels	IL-20RA	IL20RA	5e-06	14,743 European ancestry individuals
GCST90274809	Interleukin-22 receptor subunit alpha-1 levels	IL-22RA1	IL22RA1	5e-06	11,788 European ancestry individuals
GCST90274810	Interleukin-24 levels	IL-24	IL24	5e-06	11,789 European ancestry individuals
GCST90274811	Interleukin-2 receptor subunit beta levels	IL-2RB	IL2RB	5e-06	11,793 European ancestry individuals
GCST90274812	Interleukin-33 levels	IL-33	IL33	5e-06	11,784 European ancestry individuals
GCST90274813	Interleukin-4 levels	IL-4	IL4	5e-06	11,792 European ancestry individuals
GCST90274814	Interleukin-5 levels	IL-5	IL5	5e-06	11,793 European ancestry individuals
GCST90274815	Interleukin-6 levels	IL-6	IL6	5e-06	11,785 European ancestry individuals
GCST90274816	Interleukin-7 levels	IL-7	IL7	5e-06	11,792 European ancestry individuals
GCST90274817	Interleukin-8 levels	IL-8	IL8	5e-08	11,793 European ancestry individuals
GCST90274818	Latency-associated peptide transforming growth factor beta 1 levels	LAP TGF-beta-1	TGFB1	5e-08	11,793 European ancestry individuals
GCST90274819	Leukemia inhibitory factor levels	LIF	LIF	5e-06	11,792 European ancestry individuals
GCST90274820	Leukemia inhibitory factor receptor levels	LIF-R	LIFR	5e-08	14,743 European ancestry individuals
GCST90274821	Monocyte chemoattractant protein-1 levels	CCL2	CCL2	5e-08	14,733 European ancestry individuals
GCST90274822	Monocyte chemoattractant protein 2 levels	CCL8	CCL8	5e-08	11,784 European ancestry individuals
GCST90274823	Monocyte chemoattractant protein-3 levels	CCL7	CCL7	5e-08	14,736 European ancestry individuals
GCST90274824	Monocyte chemoattractant protein-4 levels	CCL13	CCL13	5e-08	11,783 European ancestry individuals
GCST90274825	Macrophage inflammatory protein 1a levels	MIP-1 alpha	CCL3	5e-08	14,744 European ancestry individuals
GCST90274826	Matrix metalloproteinase-1 levels	MMP-1	MMP1	5e-08	14,736 European ancestry individuals
GCST90274827	Matrix metalloproteinase-10 levels	MMP-10	MMP10	5e-08	11,793 European ancestry individuals
GCST90274828	Neurturin levels	NRTN	NRTN	5e-06	14,744 European ancestry individuals
GCST90274829	Neurotrophin-3 levels	NT-3	NTF3	5e-06	14,743 European ancestry individuals
GCST90274830	Osteoprotegerin levels	OPG	TNFRSF11B	5e-08	11,791 European ancestry individuals
GCST90274831	Oncostatin-M levels	OSM	OSM	5e-08	14,744 European ancestry individuals
GCST90274832	Programmed cell death 1 ligand 1 levels	PD-L1	CD274	5e-06	14,744 European ancestry individuals
GCST90274833	Stem cell factor levels	SCF	KITLG	5e-08	14,736 European ancestry individuals
GCST90274834	SIR2-like protein 2 levels	SIRT2	SIRT2	5e-06	14,736 European ancestry individuals
GCST90274835	Signaling lymphocytic activation molecule levels	SLAMF1	SLAMF1	5e-08	14,736 European ancestry individuals
GCST90274836	Sulfotransferase 1A1 levels	ST1A1	SULT1A1	5e-08	14,734 European ancestry individuals
GCST90274837	STAM binding protein levels	STAMPB	STAMBP	5e-06	14,736 European ancestry individuals
GCST90274838	Transforming growth factor-alpha levels	TGF-alpha	TGFA	5e-08	11,793 European ancestry individuals
GCST90274839	Tumor necrosis factor levels	TNF	TNF	5e-06	14,735 European ancestry individuals
GCST90274840	TNF-beta levels	TNFB	LTA	5e-08	11,785 European ancestry individuals
GCST90274841	Tumor necrosis factor receptor superfamily member 9 levels	TNFRSF9	TNFRSF9	5e-08	14,736 European ancestry individuals
GCST90274842	Tumor necrosis factor ligand superfamily member 14 levels	TNFSF14	TNFSF14	5e-08	11,793 European ancestry individuals
GCST90274843	TNF-related apoptosis-inducing ligand levels	TRAIL	TNFSF10	5e-08	11,784 European ancestry individuals
GCST90274844	TNF-related activation-induced cytokine levels	TRANCE	TNFSF11	5e-08	11,792 European ancestry individuals
GCST90274845	Thymic stromal lymphopoietin levels	TSLP	TSLP	5e-06	14,733 European ancestry individuals
GCST90274846	Tumor necrosis factor ligand superfamily member 12 levels	TWEAK	TNFSF12	5e-08	14,736 European ancestry individuals
GCST90274847	Urokinase-type plasminogen activator levels	uPA	PLAU	5e-08	14,734 European ancestry individuals
GCST90274848	Vascular endothelial growth factor A levels	VEGF_A	VEGFA	5e-08	14,744 European ancestry individuals

## Sheet: Table S3
Supplementary Table S3. The instrumental variables used in the Mendelian randomization analysis for the causal effects of the systemic inflammatory regulators on the AMD
Outcome	Exposure	SNP	Chromosome	Effect allele	Reference allele	Exposure				Outcome			F statistics
						Beta	SE	P		Beta	SE	P
AMD	Eukaryotic translation initiation factor 4E-binding protein 1 levels	rs2731672	5	T	C	0.0926	0.0152	1.11e-09		-0.0013466	0.0177957	0.939682	37.1137
AMD	Eukaryotic translation initiation factor 4E-binding protein 1 levels	rs3733402	4	A	G	-0.1305	0.0116	2.32e-29		-0.00853672	0.0155973	0.584158	126.562
AMD	Adenosine Deaminase levels	rs112351694	20	C	G	0.8874	0.0253	1.62e-269		0.0376401	0.0367871	0.306219	1230.26
AMD	Adenosine Deaminase levels	rs73617409	20	A	G	-0.1313	0.0164	1.18e-15		0.00777294	0.0182672	0.670463	64.0976
AMD	Adenosine Deaminase levels	rs80212763	20	T	C	0.9687	0.0448	1.1e-103		-0.12591	0.0686026	0.0664538	467.544
AMD	beta-nerve growth factor levels	rs3128517	9	T	C	-0.0775	0.0118	5.11e-11		0.00432804	0.0155168	0.780303	43.136
AMD	beta-nerve growth factor levels	rs6328	1	A	C	-0.0797	0.0122	6.46e-11		0.00822344	0.0163756	0.615542	42.6773
AMD	Caspase 8 levels	rs56328050	2	C	G	-0.1987	0.0173	1.56e-30		0.0229121	0.025151	0.362306	131.918
AMD	Eotaxin levels	rs12075	1	A	G	0.0749	0.0114	5.03e-11		-8.86825e-05	0.0154547	0.995422	43.1672
AMD	Eotaxin levels	rs2201150	3	T	C	0.0785	0.0123	1.75e-10		0.00778583	0.0159561	0.625583	40.7314
AMD	Eotaxin levels	rs2228467	3	T	C	-0.3316	0.0225	3.69e-49		-0.0389021	0.0291393	0.181865	217.202
AMD	Eotaxin levels	rs757973	7	A	G	0.2002	0.0205	1.58e-22		0.0194937	0.030607	0.524188	95.3719
AMD	Eotaxin levels	rs79722574	17	T	C	-0.1215	0.0156	6.78e-15		-0.0475635	0.0223374	0.0332277	60.6601
AMD	Eotaxin levels	rs9940390	16	T	C	-0.0818	0.0133	7.73e-10		-0.0282687	0.0166395	0.0893388	37.8271
AMD	C-C motif chemokine 19 levels	rs11574915	9	A	C	-0.1464	0.017	7.19e-18		0.0161715	0.021336	0.448485	74.1625
AMD	C-C motif chemokine 19 levels	rs62292952	3	T	G	0.2346	0.0185	7.53e-37		-0.0221935	0.0231082	0.336846	160.81
AMD	C-C motif chemokine 19 levels	rs9469127	6	C	G	-0.4884	0.0277	1.41e-69		-0.0937936	0.0258198	0.000280563	310.879
AMD	C-C motif chemokine 20 levels	rs10207134	2	T	C	-0.0996	0.0128	7.18e-15		0.00582133	0.0183612	0.751209	60.5479
AMD	C-C motif chemokine 20 levels	rs742493	6	T	C	0.1459	0.0185	3.11e-15		-0.0294206	0.0260192	0.25817	62.1967
AMD	C-C motif chemokine 23 levels	rs117639761	17	A	C	-0.3246	0.0413	3.85e-15		0.00367323	0.0541115	0.945879	61.7727
AMD	C-C motif chemokine 23 levels	rs712048	17	A	C	-0.5147	0.0158	8.99e-233		0.0197654	0.0237445	0.405173	1061.19
AMD	C-C motif chemokine 23 levels	rs77527696	17	T	C	-0.2538	0.0465	4.81e-08		0.00842163	0.0442972	0.849218	29.7905
AMD	C-C motif chemokine 25 levels	rs113348389	19	T	C	-0.7068	0.0379	1.28e-77		0.0261085	0.0469917	0.578486	347.788
AMD	C-C motif chemokine 25 levels	rs2287936	19	A	G	0.7276	0.0191	1e-300		-0.023693	0.0231514	0.30612	1451.17
AMD	C-C motif chemokine 25 levels	rs485073	19	A	G	0.3098	0.0113	1.77e-165		-0.0384726	0.0156573	0.0140036	751.633
AMD	C-C motif chemokine 25 levels	rs635634	9	T	C	-0.2482	0.0166	1.52e-50		0.0672058	0.0190605	0.000422017	223.557
AMD	C-C motif chemokine 25 levels	rs7296588	12	A	G	-0.1159	0.0116	1.66e-23		0.0115512	0.0156473	0.460381	99.8277
AMD	C-C motif chemokine 25 levels	rs72995492	19	A	T	0.2394	0.042	1.2e-08		-0.0276266	0.0462093	0.549935	32.49
AMD	C-C motif chemokine 28 levels	rs139902	22	A	C	0.0684	0.0121	1.58e-08		-0.0146654	0.0160693	0.361436	31.9552
AMD	C-C motif chemokine 28 levels	rs4866742	5	T	C	0.0702	0.0122	8.71e-09		0.0107229	0.015777	0.496723	33.1096
AMD	C-C motif chemokine 28 levels	rs6580980	12	A	G	-0.0688	0.0118	5.53e-09		-0.0191587	0.0166092	0.248704	33.9948
AMD	C-C motif chemokine 28 levels	rs76669782	9	A	C	-0.2853	0.0513	2.68e-08		0.0205669	0.174176	0.906003	30.9292
AMD	C-C motif chemokine 4 levels	rs113010081	3	T	C	-0.5767	0.0184	1.24e-215		-0.0243402	0.0232462	0.295071	982.345
AMD	C-C motif chemokine 4 levels	rs140505982	3	T	C	-0.2294	0.0415	3.24e-08		0.00274342	0.0775873	0.971793	30.5556
AMD	C-C motif chemokine 4 levels	rs17692864	17	T	C	0.2321	0.0283	2.38e-16		0.0358701	0.0368	0.329693	67.2632
AMD	C-C motif chemokine 4 levels	rs8064426	17	A	G	-0.4104	0.0173	2.11e-124		0.0303832	0.0188721	0.107407	562.759
AMD	Natural killer cell receptor 2B4 levels	rs11265493	1	A	G	0.2122	0.0119	3.99e-71		-0.0156281	0.0157705	0.321701	317.978
AMD	Natural killer cell receptor 2B4 levels	rs3184504	12	T	C	0.116	0.0128	1.27e-19		0.0134018	0.0157697	0.39541	82.1289
AMD	Natural killer cell receptor 2B4 levels	rs3828139	1	T	C	0.0744	0.0119	4.05e-10		-0.0221496	0.0154438	0.151512	39.0888
AMD	Natural killer cell receptor 2B4 levels	rs4672486	2	A	G	0.0661	0.0117	1.61e-08		0.0183425	0.0155241	0.237385	31.9177
AMD	Natural killer cell receptor 2B4 levels	rs56272634	2	T	C	0.0704	0.0126	2.31e-08		0.00917821	0.0170853	0.59113	31.2179
AMD	Natural killer cell receptor 2B4 levels	rs72837690	17	T	C	-0.0776	0.0125	5.37e-10		-0.011145	0.0157346	0.47875	38.5393
AMD	CD40L receptor levels	rs117191103	20	T	C	0.3553	0.0437	4.28e-16		-0.081193	0.0466716	0.0819181	66.104
AMD	CD40L receptor levels	rs1883832	20	T	C	-0.4519	0.0126	1.07e-281		-0.0185217	0.0174724	0.289119	1286.3
AMD	CD40L receptor levels	rs7250371	19	T	C	0.0686	0.0116	3.34e-09		-0.00502262	0.0166976	0.763568	34.9729
AMD	CD40L receptor levels	rs73128569	20	A	T	-0.1788	0.0268	2.53e-11		-0.0245991	0.0335437	0.463349	44.5108
AMD	T-cell surface glycoprotein CD5 levels	rs3184504	12	T	C	0.1427	0.0128	7.29e-29		0.0134018	0.0157697	0.39541	124.288
AMD	T-cell surface glycoprotein CD5 levels	rs4939490	11	C	G	0.1083	0.012	1.8e-19		0.012215	0.0170743	0.474359	81.4506
AMD	T-cell surface glycoprotein CD5 levels	rs61747728	1	T	C	0.1841	0.0313	4.06e-09		0.0374011	0.0320595	0.243365	34.5954
AMD	T-cell surface glycoprotein CD5 levels	rs674379	11	C	G	0.1193	0.0126	2.85e-21		-0.0189923	0.0164743	0.248975	89.6478
AMD	T-cell surface glycoprotein CD5 levels	rs7242462	18	A	G	-0.1199	0.0187	1.44e-10		-0.0274456	0.02226	0.217594	41.1107
AMD	T-cell surface glycoprotein CD6 isoform levels	rs4938993	11	C	G	-0.5114	0.0138	1.34e-300		-0.00414847	0.0205415	0.839951	1373.29
AMD	T-cell surface glycoprotein CD6 isoform levels	rs494417	11	A	C	0.1149	0.012	1.02e-21		-0.0124586	0.0164234	0.448098	91.6806
AMD	T-cell surface glycoprotein CD6 isoform levels	rs653178	12	T	C	-0.1085	0.0131	1.21e-16		-0.0200612	0.0157171	0.201817	68.5989
AMD	CUB domain-containing protein 1 levels	rs12290068	11	A	G	0.1221	0.0122	1.4e-23		0.0114363	0.0169477	0.499802	100.164
AMD	CUB domain-containing protein 1 levels	rs2276862	3	C	G	0.303	0.0146	1.14e-95		-0.0155075	0.0195319	0.42722	430.705
AMD	CUB domain-containing protein 1 levels	rs672806	11	A	G	0.0816	0.0116	2e-12		-0.0188185	0.0158409	0.234847	49.4839
AMD	CUB domain-containing protein 1 levels	rs7618923	3	T	C	-0.1738	0.0151	1.18e-30		0.0165869	0.0200163	0.407291	132.479
AMD	CUB domain-containing protein 1 levels	rs9272226	6	T	C	-0.0933	0.0118	2.64e-15		0.0270059	0.0163598	0.0987893	62.5172
AMD	Macrophage colony-stimulating factor 1 levels	rs17610659	1	T	C	0.1684	0.0118	3.31e-46		0.024606	0.015388	0.109812	203.667
AMD	Cystatin D levels	rs11054089	12	T	G	0.1707	0.0133	1.05e-37		-0.00236281	0.0173317	0.891561	164.727
AMD	Cystatin D levels	rs112961631	20	T	C	0.5656	0.0476	1.46e-32		-0.0596104	0.0619231	0.335722	141.19
AMD	Cystatin D levels	rs1509659	11	A	G	-0.0671	0.0118	1.3e-08		0.000291209	0.0164563	0.985881	32.3356
AMD	Cystatin D levels	rs35106244	19	T	C	0.0831	0.0123	1.42e-11		0.0371256	0.0166595	0.0258476	45.6449
AMD	Cystatin D levels	rs6106715	20	C	G	-0.3784	0.0118	1.24e-225		-0.00173695	0.0158649	0.912818	1028.34
AMD	Cystatin D levels	rs72748935	15	T	C	0.0772	0.0114	1.27e-11		-0.0118135	0.0158079	0.454871	45.859
AMD	Cystatin D levels	rs77415137	20	A	G	-0.2494	0.0438	1.24e-08		-0.0396877	0.0642182	0.536566	32.4224
AMD	Fractalkine levels	rs3732378	3	A	G	0.0941	0.0154	9.94e-10		-0.00859361	0.0210242	0.682724	37.3369
AMD	Fractalkine levels	rs635634	9	T	C	-0.1145	0.0166	5.29e-12		0.0672058	0.0190605	0.000422017	47.5768
AMD	Fractalkine levels	rs8052631	16	A	G	-0.1511	0.027	2.19e-08		0.008666	0.0371014	0.815314	31.3185
AMD	C-X-C motif chemokine 1 levels	rs1366946	4	T	C	-0.3134	0.0134	5.65e-121		-0.00825649	0.0184356	0.654258	547.001
AMD	C-X-C motif chemokine 10 levels	rs115140093	4	T	C	-0.5186	0.042	5.02e-35		0.0399177	0.0587321	0.496722	152.464
AMD	C-X-C motif chemokine 10 levels	rs12646113	4	T	C	0.0977	0.0136	6.78e-13		-0.006264	0.0178614	0.725813	51.6073
AMD	C-X-C motif chemokine 10 levels	rs2523495	6	T	C	0.1095	0.0196	2.31e-08		0.0762348	0.026479	0.0039885	31.2116
AMD	C-X-C motif chemokine 10 levels	rs3184504	12	T	C	0.1138	0.0131	3.72e-18		0.0134018	0.0157697	0.39541	75.4644
AMD	C-X-C motif chemokine 10 levels	rs72651343	4	T	C	-0.6096	0.0619	6.98e-23		-0.0290872	0.0898614	0.746174	96.9859
AMD	C-X-C motif chemokine 11 levels	rs10733789	10	T	C	-0.0815	0.0127	1.39e-10		-0.0355993	0.0168518	0.0346434	41.182
AMD	C-X-C motif chemokine 11 levels	rs3184504	12	T	C	0.1236	0.0132	7.7e-21		0.0134018	0.0157697	0.39541	87.6777
AMD	C-X-C motif chemokine 11 levels	rs6827617	4	A	G	-0.1724	0.0118	2.42e-48		-0.00661335	0.0156444	0.672492	213.457
AMD	C-X-C motif chemokine 11 levels	rs75612655	7	T	C	0.5352	0.0705	3.16e-14		0.888133	0.316307	0.00498781	57.6307
AMD	C-X-C motif chemokine 5 levels	rs10821552	9	A	C	-0.1132	0.0156	3.97e-13		0.0187391	0.0159607	0.240365	52.6555
AMD	C-X-C motif chemokine 5 levels	rs425535	4	T	C	0.5063	0.0181	3.52e-172		-0.00862236	0.0245427	0.725347	782.454
AMD	C-X-C motif chemokine 5 levels	rs6993770	8	A	T	-0.1058	0.0135	4.61e-15		0.0140258	0.0186373	0.451709	61.4191
AMD	C-X-C motif chemokine 5 levels	rs7090111	10	C	G	-0.1734	0.0117	1.08e-49		-0.0394306	0.0158342	0.0127667	219.648
AMD	C-X-C motif chemokine 5 levels	rs7636889	3	A	G	-0.0768	0.0137	2.07e-08		-0.0152963	0.0192632	0.427154	31.4254
AMD	C-X-C motif chemokine 5 levels	rs79649467	4	T	G	-0.1721	0.0276	4.5e-10		-0.013054	0.0268847	0.627284	38.8816
AMD	C-X-C motif chemokine 6 levels	rs12075	1	A	G	0.0816	0.0115	1.29e-12		-8.86825e-05	0.0154547	0.995422	50.3483
AMD	C-X-C motif chemokine 6 levels	rs13148728	4	T	C	-0.4178	0.0118	1.34e-274		0.0204978	0.0156062	0.189034	1253.64
AMD	C-X-C motif chemokine 6 levels	rs74361503	4	T	C	-0.2873	0.027	1.93e-26		-0.0100048	0.0373938	0.789044	113.225
AMD	C-X-C motif chemokine 9 levels	rs12191307	6	A	G	-0.1452	0.0197	1.7e-13		-0.00307133	0.0272725	0.910334	54.3251
AMD	C-X-C motif chemokine 9 levels	rs3184504	12	T	C	0.1008	0.013	8.92e-15		0.0134018	0.0157697	0.39541	60.1221
AMD	C-X-C motif chemokine 9 levels	rs4241577	4	A	C	-0.1419	0.0128	1.47e-28		0.00358444	0.0172481	0.835373	122.898
AMD	C-X-C motif chemokine 9 levels	rs783149	6	A	C	-0.0805	0.0144	2.27e-08		-0.0121875	0.0203684	0.549603	31.2512
AMD	Delta and Notch-like epidermal growth factor-related receptor levels	rs207671	2	A	G	0.1016	0.0117	3.83e-18		0.0055468	0.0157152	0.724121	75.4077
AMD	Delta and Notch-like epidermal growth factor-related receptor levels	rs35032874	2	T	G	0.132	0.0132	1.52e-23		0.01879	0.0165799	0.257088	100
AMD	Delta and Notch-like epidermal growth factor-related receptor levels	rs62193248	2	A	T	0.213	0.0123	3.5e-67		0.0127248	0.0171806	0.458906	299.881
AMD	Delta and Notch-like epidermal growth factor-related receptor levels	rs6517655	21	C	G	0.0757	0.0129	4.41e-09		-0.002915	0.0171813	0.865277	34.436
AMD	Protein S100-A12 levels	rs3014874	1	A	G	-0.1726	0.0137	2.15e-36		0.020293	0.0177122	0.251917	158.723
AMD	Protein S100-A12 levels	rs61803119	1	T	G	0.1501	0.0194	1.02e-14		0.0122239	0.027576	0.657564	59.8629
AMD	Fibroblast growth factor 19 levels	rs13103023	4	A	G	0.0837	0.0124	1.48e-11		-0.0291001	0.0159469	0.0680284	45.5625
AMD	Fibroblast growth factor 19 levels	rs516246	19	T	C	-0.1661	0.0118	5.31e-45		0.040917	0.0158886	0.0100173	198.141
AMD	Fibroblast growth factor 19 levels	rs7005978	8	A	G	-0.1055	0.0123	9.72e-18		0.0147761	0.0159625	0.354614	73.569
AMD	Fibroblast growth factor 21 levels	rs1260326	2	T	C	0.1323	0.0119	1.03e-28		0.00878877	0.0162868	0.589455	123.602
AMD	Fibroblast growth factor 21 levels	rs13229619	7	A	G	-0.1609	0.0176	6.13e-20		0.0282904	0.0231132	0.220956	83.577
AMD	Fibroblast growth factor 21 levels	rs2429473	12	A	C	-0.0812	0.0147	3.32e-08		0.0119299	0.0197011	0.544816	30.5125
AMD	Fibroblast growth factor 21 levels	rs838131	19	A	C	0.1627	0.013	6.15e-36		0.0299477	0.0156815	0.0561655	156.635
AMD	Fibroblast growth factor 23 levels	rs3811621	2	C	G	0.1163	0.0131	6.82e-19		-0.0189961	0.0169039	0.26111	78.8164
AMD	Fibroblast growth factor 23 levels	rs6127099	20	A	T	0.0907	0.0134	1.3e-11		0.0132359	0.0175362	0.450384	45.8147
AMD	Fibroblast growth factor 5 levels	rs36034102	4	T	G	0.497	0.0143	1.15e-264		0.0184783	0.0166351	0.266655	1207.93
AMD	Fibroblast growth factor 5 levels	rs75936934	4	A	G	-0.3522	0.0524	1.8e-11		0.0240548	0.0723447	0.73951	45.1769
AMD	Fms-related tyrosine kinase 3 ligand levels	rs11212636	11	A	G	-0.0772	0.0117	4.16e-11		-0.0041669	0.015791	0.791874	43.5374
AMD	Fms-related tyrosine kinase 3 ligand levels	rs144317085	4	A	T	0.2206	0.0324	9.85e-12		-0.0155046	0.0336055	0.644531	46.3576
AMD	Fms-related tyrosine kinase 3 ligand levels	rs1866051	2	T	C	-0.0746	0.0115	8.76e-11		0.0227265	0.0156149	0.145549	42.0806
AMD	Fms-related tyrosine kinase 3 ligand levels	rs55633025	1	A	G	0.0725	0.0129	1.91e-08		0.0229925	0.0155303	0.13874	31.5861
AMD	Fms-related tyrosine kinase 3 ligand levels	rs7624160	3	T	G	-0.1061	0.0119	4.84e-19		-0.0205368	0.0158872	0.196128	79.4945
AMD	Fms-related tyrosine kinase 3 ligand levels	rs76428106	13	T	C	-1.1019	0.0524	3.59e-98		-0.0567879	0.0702843	0.419106	442.203
AMD	Fms-related tyrosine kinase 3 ligand levels	rs7726159	5	A	C	-0.1191	0.0128	1.34e-20		0.0247469	0.0165107	0.133915	86.5772
AMD	Fms-related tyrosine kinase 3 ligand levels	rs78429945	20	T	G	0.0884	0.016	3.29e-08		0.0100765	0.0172369	0.558821	30.5256
AMD	Fms-related tyrosine kinase 3 ligand levels	rs9554186	13	A	T	0.0821	0.0128	1.42e-10		0.016116	0.015874	0.309987	41.1402
AMD	Glial cell line-derived neurotrophic factor levels	rs11740708	5	A	G	-0.3888	0.0198	7.56e-86		-0.0260639	0.0291653	0.371504	385.587
AMD	Glial cell line-derived neurotrophic factor levels	rs2194229	5	A	T	-0.1683	0.0179	5.34e-21		-0.0136653	0.0226953	0.547093	88.402
AMD	Glial cell line-derived neurotrophic factor levels	rs77671113	10	A	C	-0.1194	0.0208	9.45e-09		0.0294671	0.0294979	0.317815	32.952
AMD	Hepatocyte growth factor levels	rs5745687	7	T	C	-0.1943	0.0242	9.83e-16		-0.0186431	0.0385138	0.628342	64.4636
AMD	Hepatocyte growth factor levels	rs59950280	4	A	G	0.1219	0.0131	1.34e-20		-0.0126512	0.0180581	0.483563	86.5894
AMD	Interleukin-10 levels	rs12123181	1	A	G	-0.0996	0.0151	4.22e-11		-0.00688164	0.0190354	0.717713	43.5076
AMD	Interleukin-10 levels	rs3135932	11	A	G	-0.1597	0.0154	3.39e-25		0.00210976	0.0193018	0.912961	107.54
AMD	Interleukin-10 levels	rs398518	3	A	G	-0.1293	0.0218	3.01e-09		0.0027085	0.0278688	0.922578	35.179
AMD	Interleukin-10 levels	rs67037615	6	T	C	-0.1528	0.0196	6.39e-15		0.0170411	0.0199126	0.392111	60.7763
AMD	Interleukin-10 receptor subunit beta levels	rs142421172	1	A	G	0.208	0.031	1.95e-11		0.0483722	0.0315762	0.125542	45.0198
AMD	Interleukin-10 receptor subunit beta levels	rs2266590	21	A	G	-0.4105	0.0108	1e-300		-0.0121323	0.015473	0.432984	1444.7
AMD	Interleukin-10 receptor subunit beta levels	rs6517157	21	T	C	0.1509	0.0251	1.83e-09		0.0261782	0.0353831	0.459392	36.1436
AMD	Interleukin-12 subunit beta levels	rs10043720	5	A	G	-0.4981	0.0132	1e-300		-0.0146429	0.017862	0.412341	1423.92
AMD	Interleukin-12 subunit beta levels	rs10774625	12	A	G	0.131	0.0131	1.52e-23		0.0172613	0.0156362	0.269624	100
AMD	Interleukin-12 subunit beta levels	rs1110261	3	A	G	0.0843	0.0148	1.23e-08		-0.00200432	0.0176105	0.909385	32.4438
AMD	Interleukin-12 subunit beta levels	rs12588969	14	C	G	-0.1297	0.0127	1.74e-24		0.0203351	0.019015	0.284877	104.297
AMD	Interleukin-12 subunit beta levels	rs12639588	3	A	G	-0.2517	0.0117	1.18e-102		-0.0154567	0.0159399	0.332203	462.801
AMD	Interleukin-12 subunit beta levels	rs3130510	6	A	G	0.1155	0.014	1.58e-16		0.0534224	0.0216588	0.0136421	68.0625
AMD	Interleukin-12 subunit beta levels	rs568297	12	T	C	-0.0699	0.0122	1.01e-08		-0.00881601	0.0160414	0.582607	32.8273
AMD	Interleukin-12 subunit beta levels	rs61938962	12	T	C	0.0713	0.0125	1.17e-08		0.0120469	0.016573	0.467291	32.5356
AMD	Interleukin-12 subunit beta levels	rs6870256	5	T	C	0.0725	0.0119	1.11e-09		0.015294	0.0155301	0.324722	37.1178
AMD	Interleukin-12 subunit beta levels	rs73416208	22	A	G	-0.1477	0.0246	1.92e-09		0.0265619	0.0273646	0.331713	36.0488
AMD	Interleukin-12 subunit beta levels	rs76428106	13	T	C	-0.3406	0.0535	1.94e-10		-0.0567879	0.0702843	0.419106	40.5305
AMD	Interleukin-12 subunit beta levels	rs8026767	15	A	G	-0.0743	0.0132	1.81e-08		0.0108934	0.0186485	0.559124	31.6833
AMD	Interleukin-13 levels	rs13119159	4	A	G	0.0739	0.0132	2.16e-08		0.0059392	0.0155132	0.701832	31.343
AMD	Interleukin-15 receptor subunit alpha levels	rs2228059	10	T	G	0.3692	0.0127	8.39e-186		0.0192408	0.0154965	0.214375	845.115
AMD	Interleukin-15 receptor subunit alpha levels	rs7137828	12	T	C	-0.0748	0.0133	1.87e-08		-0.019292	0.0157361	0.22021	31.6301
AMD	Interleukin-15 receptor subunit alpha levels	rs7898286	10	T	G	-0.1967	0.0135	4.34e-48		-0.036955	0.0166613	0.026554	212.296
AMD	Interleukin-17C levels	rs114882743	1	A	T	-0.3259	0.0548	2.73e-09		0.124115	0.100698	0.217745	35.3678
AMD	Interleukin-17C levels	rs17700884	16	T	G	-0.105	0.0136	1.16e-14		-0.00774292	0.0155096	0.617614	59.6075
AMD	Interleukin-18 levels	rs12681624	8	C	G	-0.0935	0.0157	2.59e-09		0.00371745	0.0194914	0.848743	35.467
AMD	Interleukin-18 levels	rs17229943	5	A	C	-0.16	0.0267	2.07e-09		-0.0216488	0.0258381	0.402108	35.9102
AMD	Interleukin-18 levels	rs385076	2	T	C	-0.1857	0.0123	1.68e-51		-0.0138936	0.0162	0.391096	227.936
AMD	Interleukin-18 levels	rs5744249	11	A	C	0.2039	0.0135	1.53e-51		-0.00401223	0.0180794	0.824373	228.122
AMD	interleukin-18 receptor 1 levels	rs117524772	17	A	C	0.2911	0.0451	1.09e-10		0.102731	0.0816079	0.208089	41.6612
AMD	interleukin-18 receptor 1 levels	rs1812326	2	T	C	0.2401	0.0117	1.39e-93		-0.018904	0.0156579	0.22731	421.127
AMD	interleukin-18 receptor 1 levels	rs58933240	2	A	C	0.2921	0.0144	1.75e-91		0.0132115	0.0154458	0.392358	411.47
AMD	Interleukin-1-alpha levels	rs11759846	6	A	G	-0.3263	0.0266	1.36e-34		-0.00577942	0.0378233	0.878556	150.477
AMD	Interleukin-20 receptor subunit alpha levels	rs11987533	8	A	G	0.1171	0.0198	3.34e-09		0.00593751	0.0216508	0.783901	34.9771
AMD	Interleukin-6 levels	rs2228145	1	A	C	-0.1684	0.0119	1.83e-45		-0.000626627	0.0167947	0.970237	200.258
AMD	Interleukin-8 levels	rs12075	1	A	G	0.0667	0.0116	8.92e-09		-8.86825e-05	0.0154547	0.995422	33.0625
AMD	Interleukin-8 levels	rs6446951	4	A	G	-0.1894	0.0241	3.87e-15		-0.0562458	0.0389637	0.148867	61.7626
AMD	Latency-associated peptide transforming growth factor beta 1 levels	rs1800472	19	A	G	-0.4623	0.0335	2.55e-43		0.05894	0.042674	0.167227	190.44
AMD	Latency-associated peptide transforming growth factor beta 1 levels	rs73045256	19	A	G	-0.1921	0.0276	3.4e-12		0.0912123	0.027145	0.000778897	48.4436
AMD	Leukemia inhibitory factor receptor levels	rs2289779	5	T	G	0.0788	0.0134	4.09e-09		-0.0104918	0.0155405	0.499596	34.5814
AMD	Leukemia inhibitory factor receptor levels	rs41307428	9	T	C	0.2027	0.0299	1.21e-11		-0.0114691	0.0237308	0.628882	45.9584
AMD	Leukemia inhibitory factor receptor levels	rs635634	9	T	C	-0.2885	0.0153	2.61e-79		0.0672058	0.0190605	0.000422017	355.557
AMD	Monocyte chemoattractant protein-1 levels	rs11870164	17	T	C	0.0751	0.013	7.61e-09		-0.0298003	0.017014	0.0798565	33.3728
AMD	Monocyte chemoattractant protein-1 levels	rs12075	1	A	G	0.1694	0.0113	8.39e-51		-8.86825e-05	0.0154547	0.995422	224.735
AMD	Monocyte chemoattractant protein-1 levels	rs1846616	3	A	T	0.0856	0.0119	6.33e-13		0.0184424	0.016171	0.254097	51.7432
AMD	Monocyte chemoattractant protein-1 levels	rs35728689	3	A	G	0.3004	0.0198	5.44e-52		0.0397021	0.0285872	0.164892	230.181
AMD	Monocyte chemoattractant protein 2 levels	rs2005792	17	A	G	0.1744	0.0136	1.21e-37		0.0300724	0.0173326	0.082737	164.443
AMD	Monocyte chemoattractant protein 2 levels	rs3136674	17	T	C	-0.1803	0.0267	1.45e-11		0.0952686	0.0349853	0.00646711	45.6004
AMD	Monocyte chemoattractant protein 2 levels	rs553846395	17	T	G	0.8974	0.0241	1e-300		-3.0935	1.76264	0.079252	1386.56
AMD	Monocyte chemoattractant protein-3 levels	rs12075	1	A	G	-0.0899	0.013	4.67e-12		-8.86825e-05	0.0154547	0.995422	47.8225
AMD	Monocyte chemoattractant protein-3 levels	rs2228467	3	T	C	-0.3169	0.0252	2.88e-36		-0.0389021	0.0291393	0.181865	158.141
AMD	Monocyte chemoattractant protein-3 levels	rs4146770	3	T	C	-0.0933	0.0165	1.56e-08		-0.00960098	0.0200842	0.632624	31.9739
AMD	Monocyte chemoattractant protein-3 levels	rs7116054	11	T	C	-0.0998	0.0179	2.47e-08		0.00391799	0.0253454	0.877149	31.0853
AMD	Monocyte chemoattractant protein-3 levels	rs7213460	17	A	G	0.0942	0.0132	9.58e-13		-0.0215296	0.0158721	0.174958	50.9277
AMD	Monocyte chemoattractant protein-4 levels	rs12075	1	A	G	0.189	0.0114	9.89e-62		-8.86825e-05	0.0154547	0.995422	274.861
AMD	Monocyte chemoattractant protein-4 levels	rs2721961	8	T	G	-0.1201	0.0133	1.72e-19		-0.0183322	0.0167416	0.273512	81.5423
AMD	Monocyte chemoattractant protein-4 levels	rs3136676	17	A	G	0.3903	0.0251	1.6e-54		0.0812212	0.0340888	0.017189	241.796
AMD	Monocyte chemoattractant protein-4 levels	rs3917900	17	A	G	0.1557	0.012	1.7e-38		0.0262111	0.0163959	0.109902	168.351
AMD	Monocyte chemoattractant protein-4 levels	rs72825017	17	T	G	-0.1997	0.0251	1.77e-15		0.0100142	0.0344175	0.771081	63.3007
AMD	Monocyte chemoattractant protein-4 levels	rs7612912	3	T	C	0.1281	0.012	1.33e-26		0.0317126	0.0162865	0.0515134	113.956
AMD	Macrophage inflammatory protein 1a levels	rs56675286	17	A	C	-0.1806	0.0325	2.75e-08		0.043509	0.0511905	0.395357	30.8794
AMD	Macrophage inflammatory protein 1a levels	rs5743604	4	A	G	-0.0736	0.0135	4.98e-08		-0.00233353	0.0232792	0.920153	29.7227
AMD	Macrophage inflammatory protein 1a levels	rs7137828	12	T	C	-0.0837	0.0133	3.11e-10		-0.019292	0.0157361	0.22021	39.6048
AMD	Macrophage inflammatory protein 1a levels	rs8951	17	T	C	-0.4102	0.0135	8.62e-203		-0.0505408	0.0210127	0.0161611	923.259
AMD	Macrophage inflammatory protein 1a levels	rs9911791	17	A	G	0.176	0.0162	1.71e-27		-0.0294891	0.0178583	0.0986802	118.031
AMD	Matrix metalloproteinase-1 levels	rs116889819	11	A	G	-0.176	0.03	4.45e-09		-0.0926421	0.0496804	0.0622143	34.4178
AMD	Matrix metalloproteinase-1 levels	rs12141791	1	A	G	0.0859	0.013	3.9e-11		0.0124373	0.0160222	0.437599	43.6616
AMD	Matrix metalloproteinase-1 levels	rs141782294	11	A	G	0.3767	0.0445	2.56e-17		0.00180507	0.0445059	0.967648	71.6591
AMD	Matrix metalloproteinase-1 levels	rs2155053	11	T	C	-0.3212	0.0264	4.68e-34		0.00943129	0.0356016	0.791077	148.028
AMD	Matrix metalloproteinase-1 levels	rs2926741	12	T	C	-0.0704	0.0126	2.31e-08		-0.0323575	0.0167433	0.0532905	31.2179
AMD	Matrix metalloproteinase-1 levels	rs4734879	8	A	G	0.1136	0.0137	1.11e-16		0.0136711	0.018705	0.464852	68.7568
AMD	Matrix metalloproteinase-1 levels	rs77095316	11	T	G	-0.1416	0.0238	2.69e-09		0.0297039	0.0355663	0.403622	35.3975
AMD	Matrix metalloproteinase-10 levels	rs11225354	11	T	C	0.2957	0.0181	5.38e-60		0.0233172	0.0238909	0.329071	266.898
AMD	Matrix metalloproteinase-10 levels	rs142915220	11	A	G	-0.3256	0.0494	4.37e-11		-0.0266623	0.093481	0.775479	43.4425
AMD	Matrix metalloproteinase-10 levels	rs17099622	11	A	G	-0.2064	0.0233	8.12e-19		-0.0381538	0.0289081	0.186892	78.4707
AMD	Matrix metalloproteinase-10 levels	rs17860955	11	T	C	1.1371	0.047	2.6e-129		0.188427	0.113741	0.0975955	585.331
AMD	Matrix metalloproteinase-10 levels	rs72699188	9	C	G	-0.0931	0.0166	2.04e-08		-0.00821263	0.0219003	0.707661	31.4545
AMD	Neurotrophin-3 levels	rs28735437	15	C	G	-0.1168	0.0164	1.06e-12		0.0176763	0.024487	0.470378	50.7222
AMD	Osteoprotegerin levels	rs112635299	14	T	G	0.2618	0.0433	1.48e-09		-0.234353	0.0589605	7.04547e-05	36.5564
AMD	Osteoprotegerin levels	rs114165349	1	C	G	-0.1948	0.034	1.01e-08		0.0677396	0.0408172	0.0969974	32.8262
AMD	Osteoprotegerin levels	rs2247769	8	T	C	-0.1705	0.0114	1.42e-50		0.00176742	0.0158379	0.911145	223.686
AMD	Osteoprotegerin levels	rs704	17	A	G	-0.1404	0.0111	1.14e-36		0.0138473	0.0156162	0.375227	159.988
AMD	Oncostatin-M levels	rs2511241	11	T	C	0.177	0.0236	6.38e-14		-0.0101212	0.0290685	0.727701	56.25
AMD	Oncostatin-M levels	rs3859189	17	A	G	0.1101	0.0117	4.95e-21		0.012869	0.0156329	0.410395	88.5529
AMD	Oncostatin-M levels	rs653178	12	T	C	-0.0728	0.0132	3.48e-08		-0.0200612	0.0157171	0.201817	30.4169
AMD	Oncostatin-M levels	rs9264931	6	T	C	-0.1048	0.0191	4.09e-08		-0.0191543	0.0321466	0.55128	30.1062
AMD	Programmed cell death 1 ligand 1 levels	rs822335	9	T	C	-0.1295	0.012	3.77e-27		-0.0115318	0.0162124	0.476902	116.46
AMD	Stem cell factor levels	rs11608458	12	T	C	-0.0707	0.0122	6.83e-09		-0.00996035	0.0163313	0.541931	33.583
AMD	Stem cell factor levels	rs138854302	9	T	C	-0.1391	0.0205	1.16e-11		0.0192783	0.0288302	0.503697	46.0412
AMD	Stem cell factor levels	rs16942887	16	A	G	0.1658	0.0171	3.14e-22		0.071096	0.0213232	0.000855441	94.0106
AMD	Stem cell factor levels	rs174535	11	T	C	-0.0735	0.0121	1.24e-09		0.0203668	0.015673	0.19378	36.8981
AMD	Stem cell factor levels	rs2024570	20	T	C	-0.1985	0.0341	5.85e-09		-0.00107747	0.0484133	0.982244	33.8854
AMD	Stem cell factor levels	rs2740488	9	A	C	0.1156	0.0133	3.57e-18		0.0613662	0.0196055	0.00174771	75.5462
AMD	Stem cell factor levels	rs45617141	15	T	G	0.2803	0.0512	4.38e-08		0.112254	0.131956	0.394938	29.9713
AMD	Stem cell factor levels	rs6073958	20	T	C	-0.2858	0.0144	1.16e-87		0.0400536	0.0201979	0.0473609	393.912
AMD	Stem cell factor levels	rs705379	7	A	G	0.0789	0.012	4.87e-11		0.034656	0.0161666	0.032059	43.2306
AMD	Stem cell factor levels	rs798893	19	C	G	0.095	0.0141	1.61e-11		0.0200451	0.0170066	0.23853	45.3951
AMD	SIR2-like protein 2 levels	rs144373891	19	T	C	-0.5739	0.0515	7.69e-29		0.0225099	0.0817037	0.782928	124.182
AMD	Signaling lymphocytic activation molecule levels	rs10212190	3	A	T	0.0727	0.0121	1.88e-09		0.00705654	0.0158511	0.656192	36.0992
AMD	Signaling lymphocytic activation molecule levels	rs12058421	1	A	C	-0.1256	0.0159	2.8e-15		-0.0160459	0.0207843	0.440102	62.4001
AMD	Signaling lymphocytic activation molecule levels	rs2790462	10	T	C	-0.0747	0.0126	3.06e-09		-0.0459296	0.0183349	0.0122436	35.148
AMD	Signaling lymphocytic activation molecule levels	rs3184504	12	T	C	0.097	0.013	8.55e-14		0.0134018	0.0157697	0.39541	55.6746
AMD	Signaling lymphocytic activation molecule levels	rs56244095	17	A	C	0.1013	0.0156	8.38e-11		0.00648313	0.0174794	0.710711	42.1667
AMD	Signaling lymphocytic activation molecule levels	rs60094514	1	T	C	0.2209	0.0162	2.45e-42		0.0299105	0.0200704	0.13615	185.935
AMD	Sulfotransferase 1A1 levels	rs149278	16	T	C	-0.1882	0.0135	3.58e-44		0.0055914	0.0155953	0.719946	194.344
AMD	Sulfotransferase 1A1 levels	rs2731674	5	T	G	-0.083	0.0152	4.75e-08		-0.000706018	0.0176731	0.968134	29.8173
AMD	Sulfotransferase 1A1 levels	rs66530140	4	T	C	-0.1678	0.0136	5.64e-35		0.00907093	0.0156138	0.561269	152.232
AMD	Transforming growth factor-alpha levels	rs3859189	17	A	G	0.0655	0.0116	1.64e-08		0.012869	0.0156329	0.410395	31.8835
AMD	Transforming growth factor-alpha levels	rs72912115	2	A	T	0.137	0.0184	9.65e-14		-0.00433273	0.0250786	0.862835	55.4377
AMD	TNF-beta levels	rs2364485	12	A	C	0.1759	0.0189	1.32e-20		-0.0212564	0.0198433	0.284074	86.618
AMD	TNF-beta levels	rs2523882	6	T	C	-0.1991	0.0144	1.77e-43		-0.0179174	0.0160781	0.265107	191.169
AMD	TNF-beta levels	rs2844500	6	T	C	-0.6283	0.0196	1.8e-225		-0.0401019	0.0221691	0.0704661	1027.59
AMD	TNF-beta levels	rs3131932	6	A	G	-0.0928	0.0131	1.4e-12		0.039954	0.0160203	0.0126322	50.1826
AMD	TNF-beta levels	rs7137828	12	T	C	-0.1333	0.0133	1.21e-23		-0.019292	0.0157361	0.22021	100.452
AMD	Tumor necrosis factor receptor superfamily member 9 levels	rs1776354	1	A	G	-0.1301	0.013	1.41e-23		-0.0115586	0.0155295	0.456695	100.154
AMD	Tumor necrosis factor receptor superfamily member 9 levels	rs2854008	6	A	G	0.0926	0.0149	5.14e-10		0.0467338	0.0207009	0.0239723	38.6233
AMD	Tumor necrosis factor ligand superfamily member 14 levels	rs11569551	19	A	G	0.2584	0.0327	2.74e-15		0.0297747	0.0335854	0.375328	62.4438
AMD	Tumor necrosis factor ligand superfamily member 14 levels	rs11950562	5	A	C	0.0785	0.0132	2.73e-09		0.0120932	0.0163469	0.459429	35.3664
AMD	Tumor necrosis factor ligand superfamily member 14 levels	rs184708984	15	T	C	-0.6334	0.1109	1.12e-08		0.184269	0.21536	0.392201	32.6207
AMD	Tumor necrosis factor ligand superfamily member 14 levels	rs344560	19	T	C	-0.4894	0.0273	7.29e-72		-0.121837	0.0345369	0.000419131	321.368
AMD	TNF-related apoptosis-inducing ligand levels	rs1065657	6	A	G	0.0655	0.0118	2.84e-08		0.0324587	0.0157011	0.038707	30.8119
AMD	TNF-related apoptosis-inducing ligand levels	rs174533	11	A	G	0.0787	0.0121	7.81e-11		-0.0200046	0.0156775	0.201954	42.3037
AMD	TNF-related apoptosis-inducing ligand levels	rs4760	19	A	G	0.3554	0.0163	2.14e-105		0.00493613	0.0209331	0.813584	475.401
AMD	TNF-related apoptosis-inducing ligand levels	rs490342	3	T	G	0.1252	0.02	3.85e-10		0.0497836	0.0328642	0.129817	39.1876
AMD	TNF-related apoptosis-inducing ligand levels	rs5030044	3	A	G	0.285	0.0187	1.9e-52		-0.035471	0.0228979	0.121359	232.277
AMD	TNF-related apoptosis-inducing ligand levels	rs574044675	3	A	C	0.5818	0.0399	3.69e-48		0.0212156	0.0466042	0.648944	212.619
AMD	TNF-related apoptosis-inducing ligand levels	rs8178824	17	T	C	0.2575	0.037	3.42e-12		-0.0710684	0.0785606	0.36566	48.4341
AMD	TNF-related activation-induced cytokine levels	rs117113213	20	A	G	-0.1646	0.03	4.1e-08		-0.00210526	0.0316675	0.946995	30.1035
AMD	TNF-related activation-induced cytokine levels	rs11713634	3	A	G	-0.0978	0.015	7.03e-11		-0.0331881	0.0162507	0.0411254	42.5104
AMD	TNF-related activation-induced cytokine levels	rs2468187	8	T	C	-0.1618	0.0118	8.62e-43		0.0159334	0.0168346	0.343912	188.015
AMD	TNF-related activation-induced cytokine levels	rs4512994	13	A	C	0.1172	0.0116	5.33e-24		0.0109621	0.0158486	0.489139	102.08
AMD	TNF-related activation-induced cytokine levels	rs62501135	8	A	G	-0.1532	0.0148	4.13e-25		-0.0565506	0.0202533	0.00523564	107.15
AMD	TNF-related activation-induced cytokine levels	rs704	17	A	G	-0.1085	0.0116	8.48e-21		0.0138473	0.0156162	0.375227	87.487
AMD	TNF-related activation-induced cytokine levels	rs79287178	3	A	G	-0.4987	0.0343	6.82e-48		-0.0205282	0.0389197	0.597881	211.393
AMD	Thymic stromal lymphopoietin levels	rs4724126	7	T	G	0.0846	0.0152	2.61e-08		0.00890649	0.0169019	0.598227	30.978
AMD	Tumor necrosis factor ligand superfamily member 12 levels	rs10831650	11	A	G	0.0692	0.0125	3.09e-08		0.0121375	0.0171058	0.477979	30.6473
AMD	Tumor necrosis factor ligand superfamily member 12 levels	rs13107325	4	T	C	0.2027	0.0236	8.77e-18		0.000715815	0.0657516	0.991314	73.7706
AMD	Tumor necrosis factor ligand superfamily member 12 levels	rs34790908	17	T	C	0.211	0.0129	3.9e-60		0.0173949	0.0181735	0.338489	267.538
AMD	Tumor necrosis factor ligand superfamily member 12 levels	rs579459	9	T	C	0.1098	0.0157	2.68e-12		-0.0596055	0.0183786	0.00118193	48.9109
AMD	Tumor necrosis factor ligand superfamily member 12 levels	rs7503751	17	A	G	-0.1386	0.0238	5.76e-09		0.0629395	0.0354754	0.0760344	33.9135
AMD	Tumor necrosis factor ligand superfamily member 12 levels	rs9842051	3	C	G	0.1192	0.014	1.68e-17		-0.00426142	0.0201567	0.832564	72.4931
AMD	Urokinase-type plasminogen activator levels	rs11220462	11	A	G	-0.1024	0.0161	2.01e-10		-0.0142912	0.019833	0.47117	40.4528
AMD	Urokinase-type plasminogen activator levels	rs2227575	10	A	C	-0.0946	0.0115	1.93e-16		-0.0119736	0.0154776	0.439163	67.6685
AMD	Urokinase-type plasminogen activator levels	rs4251805	19	T	C	-0.422	0.0311	6.1e-42		0.0174365	0.0414303	0.673854	184.121
AMD	Urokinase-type plasminogen activator levels	rs4760	19	A	G	0.1408	0.0165	1.42e-17		0.00493613	0.0209331	0.813584	72.8178
AMD	Urokinase-type plasminogen activator levels	rs4800787	18	T	C	-0.094	0.0125	5.48e-14		0.00142085	0.0159875	0.929183	56.5504
AMD	Urokinase-type plasminogen activator levels	rs7406661	17	T	C	-0.1107	0.0156	1.28e-12		-0.00702765	0.0174831	0.687706	50.3554
AMD	Urokinase-type plasminogen activator levels	rs7564243	2	A	G	-0.0852	0.0114	7.8e-14		0.00418046	0.0156936	0.789945	55.856
AMD	Vascular endothelial growth factor A levels	rs10822155	10	A	C	0.0838	0.0117	7.93e-13		0.0395548	0.0158346	0.0124896	51.2999
AMD	Vascular endothelial growth factor A levels	rs114694170	5	T	C	-0.1625	0.0267	1.16e-09		-0.00199679	0.0335242	0.952504	37.0411
AMD	Vascular endothelial growth factor A levels	rs62401205	6	A	C	-0.2112	0.0333	2.26e-10		0.0361452	0.0314933	0.251088	40.2253
AMD	Vascular endothelial growth factor A levels	rs6921438	6	A	G	-0.4343	0.0113	1e-300		-0.0156337	0.0154939	0.312964	1477.14
AMD	Vascular endothelial growth factor A levels	rs6993770	8	A	T	0.1231	0.0134	4.06e-20		0.0140258	0.0186373	0.451709	84.393
AMD	Artemin levels	rs118115625	12	T	C	0.1703	0.0362	2.55e-06		-0.0571521	0.0655745	0.383448	22.1316
AMD	Artemin levels	rs1329733	9	A	G	-0.0674	0.0136	7.2e-07		0.0116389	0.0154726	0.451915	24.5608
AMD	Artemin levels	rs13303278	1	A	C	-0.0664	0.0144	4.01e-06		-0.00240712	0.0155121	0.876681	21.2623
AMD	Artemin levels	rs1370215	18	T	C	-0.07	0.0153	4.76e-06		0.0264675	0.0169887	0.119246	20.9321
AMD	Artemin levels	rs138311590	4	A	G	-0.0811	0.0176	4.07e-06		-0.0153113	0.0208815	0.463407	21.2332
AMD	Artemin levels	rs142585779	9	T	C	0.2119	0.0435	1.11e-06		-0.0826634	0.04229	0.0506209	23.7292
AMD	Artemin levels	rs142970662	7	A	G	0.311	0.0639	1.13e-06		-0.0890822	0.0806927	0.269606	23.6875
AMD	Artemin levels	rs17340161	5	A	G	-0.0873	0.0189	3.86e-06		0.00090865	0.0234105	0.969039	21.3356
AMD	Artemin levels	rs3003450	1	T	G	0.0632	0.0137	3.97e-06		0.0202723	0.0162051	0.210943	21.281
AMD	Artemin levels	rs55885546	8	A	G	-0.2047	0.044	3.28e-06		-0.0308837	0.0385805	0.423421	21.6436
AMD	Artemin levels	rs62277657	3	A	G	0.0833	0.0166	5.22e-07		0.0388056	0.0207645	0.0616453	25.181
AMD	Artemin levels	rs76672219	1	A	C	-0.3226	0.0682	2.24e-06		0.0817078	0.0726093	0.260459	22.3748
AMD	Artemin levels	rs9496445	6	T	C	0.0853	0.0181	2.44e-06		-0.0353682	0.0226931	0.119104	22.2096
AMD	Artemin levels	rs9941952	22	T	C	0.0765	0.0167	4.63e-06		-0.00131915	0.0179503	0.941417	20.9841
AMD	Axin-1 levels	rs115455827	5	A	G	0.1447	0.0305	2.09e-06		-0.002203	0.0298735	0.941214	22.508
AMD	Axin-1 levels	rs117097664	6	A	C	0.2444	0.0522	2.84e-06		-0.122404	0.0580226	0.0348939	21.9211
AMD	Axin-1 levels	rs148317708	18	A	G	-0.212	0.042	4.47e-07		0.0563066	0.0783903	0.472582	25.4785
AMD	Axin-1 levels	rs2470622	8	A	G	-0.1229	0.0242	3.8e-07		0.0160565	0.0291386	0.581608	25.7913
AMD	Axin-1 levels	rs2691530	7	T	C	-0.067	0.0133	4.71e-07		0.0191768	0.0156729	0.221115	25.3774
AMD	Axin-1 levels	rs2712427	3	A	G	0.0626	0.0134	2.99e-06		0.0110836	0.0156465	0.478712	21.8242
AMD	Axin-1 levels	rs428324	18	T	C	0.0692	0.0148	2.93e-06		0.0253978	0.0156685	0.105028	21.8619
AMD	Axin-1 levels	rs7171268	15	T	C	0.1554	0.0329	2.32e-06		-0.0762293	0.0410289	0.0631771	22.3105
AMD	Caspase 8 levels	rs1034059	6	A	G	0.0681	0.0145	2.65e-06		0.00486311	0.0173413	0.779144	22.0576
AMD	Caspase 8 levels	rs11709039	3	T	C	0.0781	0.0168	3.34e-06		-0.0123938	0.0238786	0.603736	21.6114
AMD	Caspase 8 levels	rs12073499	1	A	C	-0.0812	0.0167	1.16e-06		-0.0166602	0.0197237	0.398289	23.6417
AMD	Caspase 8 levels	rs148608719	5	A	G	0.3474	0.0683	3.65e-07		-0.0363696	0.0445308	0.414083	25.8713
AMD	Caspase 8 levels	rs187405204	7	T	C	0.4195	0.0912	4.23e-06		0.0820981	0.0700152	0.240966	21.158
AMD	Caspase 8 levels	rs34154371	1	T	C	-0.2016	0.0422	1.78e-06		0.0733926	0.0653021	0.261059	22.8221
AMD	Caspase 8 levels	rs73306603	10	T	C	0.2044	0.0412	7.01e-07		-0.136267	0.0939	0.146726	24.6132
AMD	Caspase 8 levels	rs78449258	9	A	G	-0.2001	0.0428	2.94e-06		0.00656173	0.0864029	0.939464	21.8578
AMD	Macrophage colony-stimulating factor 1 levels	rs115370595	2	A	G	-0.2277	0.0496	4.42e-06		0.0998906	0.0791057	0.206679	21.0748
AMD	Macrophage colony-stimulating factor 1 levels	rs116443177	2	T	C	0.0827	0.0173	1.75e-06		-0.00889645	0.0203034	0.661258	22.8517
AMD	Macrophage colony-stimulating factor 1 levels	rs11685487	2	T	C	0.0944	0.0196	1.46e-06		0.0174523	0.0239442	0.466077	23.197
AMD	Macrophage colony-stimulating factor 1 levels	rs142421172	1	A	G	0.1439	0.031	3.45e-06		0.0483722	0.0315762	0.125542	21.5476
AMD	Macrophage colony-stimulating factor 1 levels	rs17610659	1	T	C	0.1684	0.0118	3.31e-46		0.024606	0.015388	0.109812	203.667
AMD	Macrophage colony-stimulating factor 1 levels	rs17734417	14	T	C	-0.1225	0.0265	3.79e-06		-0.0203095	0.0372355	0.585454	21.3688
AMD	Macrophage colony-stimulating factor 1 levels	rs563284470	3	A	G	0.2087	0.0385	5.93e-08		0.056902	0.0504219	0.259102	29.3848
AMD	Macrophage colony-stimulating factor 1 levels	rs7227917	18	A	G	-0.0872	0.0185	2.43e-06		-0.0274245	0.022262	0.217988	22.2172
AMD	Macrophage colony-stimulating factor 1 levels	rs72783071	16	T	C	-0.199	0.0414	1.53e-06		0.0261462	0.0612352	0.669394	23.105
AMD	Macrophage colony-stimulating factor 1 levels	rs74849049	3	T	G	-0.0914	0.02	4.88e-06		-0.0259623	0.0256386	0.311238	20.8849
AMD	Macrophage colony-stimulating factor 1 levels	rs7538029	1	A	C	0.0775	0.0165	2.64e-06		-0.0231214	0.0171067	0.176502	22.0615
AMD	Macrophage colony-stimulating factor 1 levels	rs75869070	14	A	G	0.1151	0.0239	1.47e-06		0.00563667	0.041076	0.890853	23.1929
AMD	Macrophage colony-stimulating factor 1 levels	rs76421506	3	A	G	0.0778	0.0168	3.64e-06		-0.0158863	0.0219503	0.469226	21.4457
AMD	C-X-C motif chemokine 1 levels	rs10734292	11	A	G	0.123	0.0267	4.09e-06		-0.00366595	0.0360563	0.919016	21.2221
AMD	C-X-C motif chemokine 1 levels	rs11880837	19	A	G	0.0583	0.0127	4.42e-06		0.0170229	0.0161116	0.290711	21.0732
AMD	C-X-C motif chemokine 1 levels	rs1366946	4	T	C	-0.3134	0.0134	5.65e-121		-0.00825649	0.0184356	0.654258	547.001
AMD	C-X-C motif chemokine 1 levels	rs2122155	4	A	G	-0.0538	0.0117	4.26e-06		0.00251311	0.015668	0.872567	21.1443
AMD	C-X-C motif chemokine 1 levels	rs2280441	15	A	G	-0.1443	0.0312	3.75e-06		0.129835	0.0528176	0.0139646	21.3906
AMD	C-X-C motif chemokine 1 levels	rs4474574	13	T	C	-0.365	0.0779	2.79e-06		0.180171	0.363811	0.620436	21.9539
AMD	C-X-C motif chemokine 1 levels	rs62311721	4	T	C	-0.186	0.0407	4.88e-06		-0.0373152	0.0337869	0.269408	20.8851
AMD	Interferon gamma levels	rs140562194	11	T	C	0.4666	0.0897	1.97e-07		0.0946125	0.098355	0.336076	27.0586
AMD	Interferon gamma levels	rs4810686	20	T	C	0.0671	0.0137	9.69e-07		0.000825343	0.0157321	0.95816	23.9885
AMD	Interferon gamma levels	rs531747046	16	T	G	0.2684	0.0573	2.81e-06		0.0426001	0.0548036	0.436968	21.941
AMD	Interferon gamma levels	rs61863416	10	A	G	0.136	0.0283	1.54e-06		-0.0016023	0.0404323	0.968389	23.0943
AMD	Interferon gamma levels	rs62230781	21	A	G	0.2184	0.0403	5.98e-08		0.0483235	0.0397263	0.223828	29.3694
AMD	Interferon gamma levels	rs6442763	3	A	C	0.0648	0.014	3.68e-06		-0.00351359	0.0159503	0.82565	21.4237
AMD	Interferon gamma levels	rs67101138	2	T	G	0.1461	0.0307	1.95e-06		-0.0297577	0.0360503	0.409117	22.6477
AMD	Interferon gamma levels	rs704	17	A	G	-0.0635	0.0127	5.73e-07		0.0138473	0.0156162	0.375227	25
AMD	Interferon gamma levels	rs74903999	13	T	C	0.3485	0.0708	8.55e-07		0.138491	0.0722471	0.0552484	24.2292
AMD	Interleukin-10 receptor subunit alpha levels	rs10091841	8	T	G	0.064	0.0135	2.13e-06		0.0158324	0.0159474	0.320812	22.4746
AMD	Interleukin-10 receptor subunit alpha levels	rs143313574	16	T	C	-0.3868	0.0841	4.24e-06		0.0642294	0.0494513	0.193999	21.1534
AMD	Interleukin-10 receptor subunit alpha levels	rs17832137	14	A	G	0.1676	0.0343	1.03e-06		-0.00165362	0.0347923	0.962092	23.8759
AMD	Interleukin-10 receptor subunit alpha levels	rs180893431	6	A	C	0.4057	0.0865	2.73e-06		-0.394588	0.160618	0.0140226	21.9977
AMD	Interleukin-10 receptor subunit alpha levels	rs286605	5	T	G	0.0623	0.0131	1.98e-06		-0.0123139	0.0157143	0.433267	22.6169
AMD	Interleukin-10 receptor subunit alpha levels	rs3135932	11	A	G	-0.0844	0.0168	5.07e-07		0.00210976	0.0193018	0.912961	25.2387
AMD	Interleukin-10 receptor subunit alpha levels	rs41272625	3	T	G	0.082	0.0179	4.63e-06		-0.045251	0.0255886	0.0769946	20.9856
AMD	Interleukin-10 receptor subunit alpha levels	rs6670799	1	A	G	-0.1247	0.0252	7.48e-07		0.0395638	0.0264301	0.134413	24.4868
AMD	Interleukin-10 receptor subunit alpha levels	rs74719858	14	A	G	0.3915	0.0823	1.97e-06		-0.100421	0.0406979	0.0136069	22.6289
AMD	Interleukin-10 receptor subunit alpha levels	rs80137559	10	T	C	0.2347	0.0511	4.37e-06		-0.0160621	0.0498754	0.747419	21.0952
AMD	Interleukin-13 levels	rs10446322	3	A	G	0.064	0.0132	1.24e-06		-0.0132884	0.0167446	0.427432	23.5078
AMD	Interleukin-13 levels	rs10917637	1	A	G	0.0692	0.0136	3.61e-07		0.00419363	0.0164983	0.799352	25.8901
AMD	Interleukin-13 levels	rs11251952	10	A	G	-0.1845	0.0397	3.36e-06		0.00225835	0.0300998	0.940192	21.5979
AMD	Interleukin-13 levels	rs13119159	4	A	G	0.0739	0.0132	2.16e-08		0.0059392	0.0155132	0.701832	31.343
AMD	Interleukin-13 levels	rs141726773	13	T	C	0.2093	0.0446	2.69e-06		0.0336928	0.0387177	0.384182	22.0226
AMD	Interleukin-13 levels	rs149979178	7	A	G	0.1832	0.039	2.63e-06		0.018976	0.0294384	0.519186	22.0659
AMD	Interleukin-13 levels	rs55924857	15	T	C	-0.0934	0.0183	3.33e-07		0.0211682	0.0207427	0.307484	26.049
AMD	Interleukin-13 levels	rs59235092	16	A	G	0.2122	0.0439	1.34e-06		0.022504	0.0445837	0.613728	23.3648
AMD	Interleukin-13 levels	rs76219628	7	A	G	0.169	0.0357	2.2e-06		-0.0475268	0.0472151	0.314126	22.4097
AMD	Interleukin-13 levels	rs9881117	3	A	G	-0.0656	0.0141	3.28e-06		-0.0238025	0.015946	0.135517	21.6456
AMD	Interleukin-17A levels	rs12599620	16	T	C	-0.0726	0.0153	2.08e-06		-0.00115936	0.0167128	0.944696	22.516
AMD	Interleukin-17A levels	rs17448036	3	A	G	-0.0585	0.0128	4.87e-06		-0.0153278	0.0154586	0.321421	20.8878
AMD	Interleukin-17A levels	rs2429911	17	T	C	0.2309	0.0486	2.02e-06		0.012359	0.0757781	0.870444	22.5723
AMD	Interleukin-17A levels	rs28852438	7	A	G	-0.068	0.0148	4.34e-06		-0.00255046	0.0164427	0.876733	21.1103
AMD	Interleukin-17A levels	rs33998516	1	A	C	-0.0802	0.0164	1.01e-06		0.00161374	0.016977	0.924271	23.9145
AMD	Interleukin-17A levels	rs34557923	10	T	G	0.2446	0.0517	2.23e-06		-0.0560684	0.0680831	0.410207	22.3837
AMD	Interleukin-17A levels	rs4877075	9	A	G	0.0908	0.0192	2.25e-06		-0.0179547	0.0207875	0.387739	22.365
AMD	Interleukin-17A levels	rs75788494	2	T	C	-0.2432	0.0525	3.61e-06		-0.0058589	0.0668183	0.930128	21.459
AMD	Interleukin-17A levels	rs77529534	9	T	C	-0.1279	0.0272	2.57e-06		-0.0174916	0.0241672	0.469203	22.1107
AMD	Interleukin-17A levels	rs77595989	12	T	G	0.1696	0.0371	4.84e-06		-0.0774516	0.0339124	0.022379	20.898
AMD	Interleukin-1-alpha levels	rs10233998	7	T	G	0.131	0.0286	4.64e-06		0.0137471	0.0391565	0.725528	20.9802
AMD	Interleukin-1-alpha levels	rs115494443	1	A	G	0.2658	0.0565	2.55e-06		0.0714875	0.0764318	0.349628	22.1316
AMD	Interleukin-1-alpha levels	rs115602471	2	T	C	0.2215	0.0469	2.33e-06		0.168933	0.125171	0.177139	22.305
AMD	Interleukin-1-alpha levels	rs117537822	17	T	C	0.2176	0.0439	7.17e-07		0.0274445	0.0419861	0.513333	24.5691
AMD	Interleukin-1-alpha levels	rs11759846	6	A	G	-0.3263	0.0266	1.36e-34		-0.00577942	0.0378233	0.878556	150.477
AMD	Interleukin-1-alpha levels	rs11878153	18	A	G	0.1116	0.0221	4.42e-07		-0.00460392	0.0221477	0.835328	25.5002
AMD	Interleukin-1-alpha levels	rs12047801	1	T	C	0.0783	0.0171	4.67e-06		-0.0145722	0.0241295	0.5459	20.9668
AMD	Interleukin-1-alpha levels	rs4767214	12	T	C	0.062	0.013	1.85e-06		-0.0172556	0.0154613	0.264401	22.7456
AMD	Interleukin-1-alpha levels	rs523604	11	A	G	0.0754	0.0142	1.1e-07		0.0196964	0.0156168	0.207225	28.1946
AMD	Interleukin-1-alpha levels	rs61098036	17	A	G	-0.0856	0.0187	4.7e-06		0.0119959	0.0213692	0.574549	20.9539
AMD	Interleukin-2 levels	rs10996419	10	T	C	-0.1222	0.0259	2.38e-06		0.0278352	0.0242634	0.251296	22.2609
AMD	Interleukin-2 levels	rs201229721	9	A	C	-0.1468	0.0309	2.03e-06		0.0938443	0.0534171	0.0789478	22.5702
AMD	Interleukin-2 levels	rs28515912	17	A	C	-0.0723	0.0149	1.22e-06		0.0124143	0.0160265	0.438569	23.5453
AMD	Interleukin-2 levels	rs36006983	16	T	C	-0.0728	0.0153	1.95e-06		0.0120893	0.020106	0.547657	22.6402
AMD	Interleukin-2 levels	rs4703508	5	T	C	-0.1216	0.026	2.91e-06		-0.0938985	0.0443687	0.0343171	21.8736
AMD	Interleukin-2 levels	rs6535212	4	T	G	-0.0646	0.0139	3.36e-06		-0.00938604	0.0167454	0.575129	21.5991
AMD	Interleukin-2 levels	rs74852566	10	T	G	-0.1999	0.0431	3.52e-06		-0.0554073	0.0558693	0.321329	21.5115
AMD	Interleukin-2 levels	rs75739108	3	T	C	0.1737	0.038	4.85e-06		-0.047394	0.0338145	0.161039	20.8945
AMD	Interleukin-2 levels	rs77832761	13	A	G	0.1922	0.0414	3.44e-06		0.0362237	0.0373373	0.33196	21.5529
AMD	Interleukin-2 levels	rs77853517	3	T	C	-0.1048	0.0217	1.37e-06		0.0108616	0.0200945	0.588836	23.324
AMD	Interleukin-2 levels	rs79419497	2	A	G	0.2016	0.0424	1.99e-06		-0.0969514	0.0593747	0.102495	22.6073
AMD	Interleukin-2 levels	rs79925007	4	T	G	0.1176	0.0255	3.99e-06		-0.0160129	0.0238522	0.502005	21.2684
AMD	Interleukin-20 levels	rs114209791	2	A	G	-0.2134	0.046	3.5e-06		0.029582	0.0568014	0.602508	21.5215
AMD	Interleukin-20 levels	rs114363239	1	T	C	-0.2372	0.0487	1.11e-06		-0.000716414	0.0810853	0.992951	23.7231
AMD	Interleukin-20 levels	rs117977288	16	T	G	-0.1546	0.0316	9.96e-07		-0.0306181	0.0366834	0.403909	23.9356
AMD	Interleukin-20 levels	rs12498781	4	A	G	0.0635	0.0137	3.57e-06		0.0113797	0.0188511	0.546068	21.4836
AMD	Interleukin-20 levels	rs138771212	8	A	G	-0.3596	0.0778	3.8e-06		-0.0841024	0.0946122	0.374048	21.3639
AMD	Interleukin-20 levels	rs146918864	2	T	C	-0.2551	0.0515	7.29e-07		0.0216403	0.0399019	0.587587	24.5362
AMD	Interleukin-20 levels	rs188205021	11	T	C	-0.222	0.0427	2e-07		0.0601694	0.073547	0.413296	27.0303
AMD	Interleukin-20 levels	rs200680034	7	A	G	-0.3598	0.071	4.03e-07		0.0742327	0.11902	0.532824	25.6806
AMD	Interleukin-20 levels	rs28542561	15	T	C	-0.1753	0.0372	2.45e-06		0.00156383	0.0394927	0.968414	22.2064
AMD	Interleukin-20 levels	rs72633862	1	T	G	-0.1722	0.0376	4.65e-06		-0.0180843	0.0392915	0.64533	20.9745
AMD	Interleukin-20 levels	rs72659995	14	T	C	-0.1232	0.0267	3.95e-06		-0.0360728	0.0293532	0.219101	21.2911
AMD	Interleukin-20 receptor subunit alpha levels	rs113153423	8	A	G	0.1913	0.0407	2.6e-06		-0.00823216	0.055826	0.882768	22.0923
AMD	Interleukin-20 receptor subunit alpha levels	rs11987533	8	A	G	0.1171	0.0198	3.34e-09		0.00593751	0.0216508	0.783901	34.9771
AMD	Interleukin-20 receptor subunit alpha levels	rs12056343	8	T	G	-0.0761	0.0166	4.55e-06		0.00670544	0.0172714	0.697839	21.0161
AMD	Interleukin-20 receptor subunit alpha levels	rs143067549	5	T	C	-0.4166	0.091	4.69e-06		-0.240794	0.146985	0.101375	20.9583
AMD	Interleukin-20 receptor subunit alpha levels	rs149111746	17	A	G	0.2357	0.0511	3.98e-06		-0.0515134	0.0547797	0.347026	21.2754
AMD	Interleukin-20 receptor subunit alpha levels	rs540645152	1	A	C	-0.0817	0.0155	1.36e-07		-0.0271057	0.0160111	0.090469	27.7831
AMD	Interleukin-20 receptor subunit alpha levels	rs544388667	3	A	G	0.3626	0.075	1.33e-06		0.0442292	0.0478694	0.355509	23.374
AMD	Interleukin-20 receptor subunit alpha levels	rs59446445	5	A	G	0.1741	0.038	4.61e-06		0.0160973	0.0536399	0.764101	20.9909
AMD	Interleukin-20 receptor subunit alpha levels	rs72785422	16	T	C	0.0897	0.0195	4.22e-06		0.0288371	0.0226921	0.2038	21.16
AMD	Interleukin-22 receptor subunit alpha-1 levels	rs117263973	21	A	G	0.3467	0.0752	4.02e-06		0.135328	0.0983384	0.168778	21.2555
AMD	Interleukin-22 receptor subunit alpha-1 levels	rs12240324	10	A	G	0.2203	0.047	2.77e-06		-0.0052366	0.038356	0.891405	21.9702
AMD	Interleukin-22 receptor subunit alpha-1 levels	rs13257574	8	T	C	0.2714	0.0584	3.36e-06		0.0933239	0.0790009	0.237483	21.597
AMD	Interleukin-22 receptor subunit alpha-1 levels	rs1473089	4	A	C	0.2679	0.0561	1.79e-06		-0.0570242	0.158634	0.719242	22.8045
AMD	Interleukin-22 receptor subunit alpha-1 levels	rs17256492	14	T	C	-0.0751	0.0162	3.56e-06		0.0266228	0.0212471	0.210203	21.4907
AMD	Interleukin-22 receptor subunit alpha-1 levels	rs3181361	9	T	C	0.27	0.0582	3.5e-06		-0.0517108	0.0757979	0.4951	21.5219
AMD	Interleukin-22 receptor subunit alpha-1 levels	rs4811167	20	T	C	0.0632	0.0134	2.4e-06		0.00774059	0.015636	0.620566	22.2446
AMD	Interleukin-22 receptor subunit alpha-1 levels	rs56282088	8	A	G	0.2815	0.0571	8.23e-07		0.183265	0.146471	0.210861	24.3044
AMD	Interleukin-22 receptor subunit alpha-1 levels	rs75590335	4	A	G	0.1722	0.037	3.25e-06		0.0165218	0.0374837	0.659377	21.6602
AMD	Interleukin-22 receptor subunit alpha-1 levels	rs78594373	2	T	C	-0.1271	0.0273	3.23e-06		0.0279936	0.0369186	0.448301	21.6753
AMD	Interleukin-24 levels	rs11256610	10	A	G	0.3005	0.0641	2.76e-06		0.0686587	0.201356	0.733118	21.9772
AMD	Interleukin-24 levels	rs116790447	1	T	C	0.1729	0.0371	3.16e-06		-0.035103	0.0402771	0.383462	21.7191
AMD	Interleukin-24 levels	rs117613902	14	A	G	-0.3	0.0657	4.97e-06		-0.1345	0.124932	0.281663	20.8503
AMD	Interleukin-24 levels	rs143986178	21	A	G	0.2969	0.0644	4.02e-06		-0.118206	0.152095	0.437051	21.2544
AMD	Interleukin-24 levels	rs167018	7	A	G	0.0657	0.0136	1.36e-06		0.00602676	0.0156011	0.699272	23.3374
AMD	Interleukin-24 levels	rs2341294	5	A	G	-0.1318	0.028	2.51e-06		0.0185035	0.0279201	0.507503	22.1572
AMD	Interleukin-24 levels	rs60306270	16	A	G	-0.0886	0.0191	3.51e-06		-0.0428025	0.0275981	0.120921	21.5179
AMD	Interleukin-24 levels	rs73169406	22	A	G	0.111	0.0207	8.22e-08		-0.00946534	0.0254055	0.709468	28.7545
AMD	Interleukin-2 receptor subunit beta levels	rs115890206	2	A	G	0.232	0.0502	3.81e-06		-0.0106654	0.104942	0.919049	21.3584
AMD	Interleukin-2 receptor subunit beta levels	rs116007066	4	A	G	-0.2101	0.0441	1.9e-06		0.0283064	0.0501893	0.572758	22.6973
AMD	Interleukin-2 receptor subunit beta levels	rs11630708	15	T	C	-0.2102	0.0443	2.09e-06		-0.0171547	0.0444583	0.6996	22.5143
AMD	Interleukin-2 receptor subunit beta levels	rs117538197	17	T	C	0.1213	0.0261	3.36e-06		-0.0132897	0.0353298	0.706796	21.5993
AMD	Interleukin-2 receptor subunit beta levels	rs13001788	2	T	C	0.2769	0.0557	6.65e-07		-0.0658154	0.0662462	0.320468	24.7136
AMD	Interleukin-2 receptor subunit beta levels	rs141460846	11	T	C	-0.2471	0.0535	3.86e-06		0.0809114	0.0593574	0.172844	21.3323
AMD	Interleukin-2 receptor subunit beta levels	rs17549820	4	T	C	0.0631	0.0129	1e-06		0.0519744	0.0157307	0.000953103	23.9265
AMD	Interleukin-2 receptor subunit beta levels	rs2157876	12	T	G	-0.1133	0.0239	2.13e-06		-0.0207869	0.0258981	0.422181	22.4732
AMD	Interleukin-2 receptor subunit beta levels	rs34246740	11	T	C	-0.0721	0.0156	3.8e-06		0.0135323	0.019872	0.495891	21.361
AMD	Interleukin-2 receptor subunit beta levels	rs9321271	6	A	C	-0.157	0.0325	1.36e-06		-0.0160913	0.0670916	0.810454	23.3363
AMD	Interleukin-2 receptor subunit beta levels	rs9921181	16	A	G	-0.0606	0.0128	2.2e-06		0.00189277	0.0162952	0.90753	22.4143
AMD	Interleukin-33 levels	rs1013434	21	T	C	-0.0732	0.0158	3.61e-06		-0.0183779	0.0183092	0.315499	21.4639
AMD	Interleukin-33 levels	rs10415966	19	A	C	-0.1184	0.0233	3.74e-07		-0.0262919	0.0291623	0.367284	25.8221
AMD	Interleukin-33 levels	rs112495884	18	A	G	0.3432	0.0748	4.47e-06		0.0483262	0.0576233	0.401662	21.0519
AMD	Interleukin-33 levels	rs13336496	16	A	C	0.0936	0.0203	4.01e-06		-0.00283829	0.0281995	0.919828	21.2598
AMD	Interleukin-33 levels	rs66755903	8	A	G	-0.0752	0.0162	3.45e-06		0.00368955	0.0182632	0.8399	21.5479
AMD	Interleukin-33 levels	rs77792454	6	T	C	-0.1166	0.0255	4.82e-06		0.00743684	0.0247125	0.763465	20.9082
AMD	Interleukin-33 levels	rs78455659	12	A	G	0.1259	0.0273	3.99e-06		0.0086712	0.0245183	0.723592	21.268
AMD	Interleukin-33 levels	rs8042883	15	T	C	-0.0681	0.0135	4.55e-07		-0.0316449	0.0156133	0.0426845	25.4464
AMD	Interleukin-4 levels	rs116963481	10	A	G	0.2805	0.0592	2.16e-06		-0.0409209	0.0513981	0.425942	22.4503
AMD	Interleukin-4 levels	rs11989681	8	A	G	0.0678	0.0136	6.19e-07		-0.000946644	0.016341	0.953804	24.8532
AMD	Interleukin-4 levels	rs13130198	4	A	G	-0.0773	0.0159	1.16e-06		0.029919	0.018138	0.0990399	23.6355
AMD	Interleukin-4 levels	rs13418255	2	A	G	0.0701	0.0153	4.61e-06		-0.011176	0.0161729	0.489544	20.992
AMD	Interleukin-4 levels	rs1490743	9	T	G	-0.1338	0.0278	1.49e-06		-0.012777	0.0339461	0.706627	23.1645
AMD	Interleukin-4 levels	rs2502347	1	T	C	-0.077	0.0167	4.01e-06		-0.0194625	0.0178644	0.275954	21.2593
AMD	Interleukin-4 levels	rs4876407	8	T	G	-0.1391	0.0299	3.28e-06		-0.0128254	0.0323462	0.691734	21.6427
AMD	Interleukin-4 levels	rs75610895	10	T	C	-0.2354	0.045	1.68e-07		0.0867588	0.0824531	0.292698	27.3645
AMD	Interleukin-5 levels	rs10988407	9	A	G	0.0777	0.0167	3.28e-06		-0.03146	0.0224683	0.161455	21.6476
AMD	Interleukin-5 levels	rs114829303	1	T	C	0.1661	0.0361	4.2e-06		-0.0120208	0.0397585	0.76239	21.1702
AMD	Interleukin-5 levels	rs12592185	15	T	C	0.0838	0.0173	1.27e-06		-0.033134	0.0202225	0.101323	23.4637
AMD	Interleukin-5 levels	rs132210	22	T	C	-0.0686	0.0141	1.14e-06		0.00917773	0.0168083	0.58505	23.6706
AMD	Interleukin-5 levels	rs141941146	6	A	G	0.3833	0.0825	3.38e-06		-0.0289542	0.0461224	0.530155	21.5859
AMD	Interleukin-5 levels	rs17009223	1	A	G	-0.1169	0.0236	7.29e-07		-0.0116336	0.0306867	0.704607	24.5361
AMD	Interleukin-5 levels	rs34639000	5	A	G	0.0765	0.0147	1.95e-07		-0.0167473	0.016113	0.298634	27.0825
AMD	Interleukin-5 levels	rs4277106	11	A	G	-0.2747	0.0592	3.48e-06		-0.0728548	0.0691281	0.291924	21.5315
AMD	Interleukin-5 levels	rs62069649	17	A	G	0.2206	0.0482	4.72e-06		-0.125585	0.108088	0.245287	20.9468
AMD	Interleukin-5 levels	rs7142197	14	A	G	-0.0924	0.0188	8.88e-07		0.072096	0.0232595	0.00193758	24.1562
AMD	Interleukin-6 levels	rs10234370	7	T	C	0.0582	0.0127	4.59e-06		0.00101821	0.0159655	0.949149	21.0009
AMD	Interleukin-6 levels	rs10977774	9	A	C	-0.3418	0.0701	1.08e-06		0.0193237	0.0563567	0.731688	23.7743
AMD	Interleukin-6 levels	rs1346147	8	A	G	-0.0659	0.0135	1.05e-06		-0.0183731	0.0185111	0.320931	23.8289
AMD	Interleukin-6 levels	rs17486819	2	T	G	0.0975	0.0211	3.82e-06		-0.0223228	0.0215116	0.299406	21.3523
AMD	Interleukin-6 levels	rs185969953	13	T	G	-0.3427	0.0682	5.04e-07		0.0710139	0.119578	0.552599	25.2499
AMD	Interleukin-6 levels	rs187416244	7	T	C	-0.2244	0.0469	1.71e-06		0.0305695	0.151101	0.839673	22.8929
AMD	Interleukin-6 levels	rs2228145	1	A	C	-0.1684	0.0119	1.83e-45		-0.000626627	0.0167947	0.970237	200.258
AMD	Interleukin-6 levels	rs248536	5	T	G	-0.0671	0.0143	2.7e-06		0.00151203	0.0197313	0.938917	22.0178
AMD	Interleukin-7 levels	rs10403201	19	A	G	-0.0584	0.0127	4.26e-06		-0.000956852	0.0179919	0.957587	21.1455
AMD	Interleukin-7 levels	rs1050152	5	T	C	-0.0651	0.0133	9.84e-07		-0.021254	0.0166726	0.202385	23.9584
AMD	Interleukin-7 levels	rs11742240	5	T	G	-0.0647	0.0131	7.86e-07		0.0206869	0.016451	0.208577	24.393
AMD	Interleukin-7 levels	rs12321566	12	A	G	0.0698	0.0139	5.12e-07		-0.00561281	0.0171199	0.743023	25.2163
AMD	Interleukin-7 levels	rs12699881	7	A	G	0.068	0.0138	8.33e-07		-0.00513411	0.0162109	0.751465	24.2806
AMD	Interleukin-7 levels	rs144728120	3	T	C	0.1495	0.0316	2.23e-06		0.0416572	0.034165	0.222732	22.3825
AMD	Interleukin-7 levels	rs55849454	5	A	G	0.0729	0.0159	4.54e-06		-0.00750203	0.0209941	0.720837	21.0214
AMD	Interleukin-7 levels	rs570880779	15	T	C	-0.2336	0.0505	3.73e-06		-0.182386	0.124875	0.144141	21.3975
AMD	Interleukin-7 levels	rs7026771	9	A	G	0.0691	0.0148	3.03e-06		0.00614538	0.015724	0.695924	21.7988
AMD	Interleukin-7 levels	rs74131483	1	A	G	0.1372	0.0274	5.52e-07		-0.0739563	0.0352703	0.0360073	25.073
AMD	Interleukin-7 levels	rs77336315	1	A	C	0.2512	0.0531	2.24e-06		-0.209323	0.102883	0.0418938	22.3795
AMD	Interleukin-7 levels	rs79072837	15	T	C	-0.136	0.028	1.19e-06		0.0787338	0.0421021	0.0614738	23.5918
AMD	Leukemia inhibitory factor levels	rs11127419	2	T	C	0.0707	0.0153	3.82e-06		0.00720713	0.0169837	0.671305	21.3529
AMD	Leukemia inhibitory factor levels	rs11883375	19	A	G	-0.1011	0.0197	2.87e-07		0.0162684	0.0252624	0.519591	26.3372
AMD	Leukemia inhibitory factor levels	rs234592	14	A	G	-0.0635	0.0136	3.02e-06		0.00135431	0.0159386	0.932285	21.8007
AMD	Leukemia inhibitory factor levels	rs332426	19	A	G	0.112	0.0238	2.53e-06		0.0336503	0.0285602	0.238707	22.1453
AMD	Leukemia inhibitory factor levels	rs7225483	17	T	G	0.0671	0.0143	2.7e-06		-0.00201197	0.0155144	0.896816	22.0178
AMD	Leukemia inhibitory factor levels	rs74992559	10	A	G	0.1725	0.0367	2.6e-06		-0.0341229	0.0570354	0.549656	22.0926
AMD	Leukemia inhibitory factor levels	rs825264	2	A	G	-0.2119	0.0453	2.9e-06		0.0160507	0.0328952	0.625597	21.8809
AMD	Neurturin levels	rs10412462	19	A	C	-0.1731	0.0366	2.25e-06		-0.0300415	0.0334146	0.368625	22.3682
AMD	Neurturin levels	rs113580784	20	A	G	-0.2288	0.0495	3.8e-06		0.0125766	0.0367607	0.732259	21.3649
AMD	Neurturin levels	rs143131035	4	T	C	-0.4361	0.0867	4.91e-07		0.0440288	0.0636939	0.489405	25.3008
AMD	Neurturin levels	rs182274799	11	A	G	0.1565	0.031	4.46e-07		0.013774	0.0398772	0.729785	25.4862
AMD	Neurturin levels	rs192427410	8	T	G	0.3743	0.0786	1.92e-06		0.0712117	0.0448892	0.112652	22.6775
AMD	Neurturin levels	rs29630	5	T	C	-0.074	0.0159	3.25e-06		-0.00919926	0.0190272	0.628756	21.6605
AMD	Neurturin levels	rs4360502	1	A	G	-0.0652	0.0141	3.76e-06		-0.00440926	0.0165295	0.789662	21.3824
AMD	Neurturin levels	rs62120726	2	A	G	0.0786	0.0172	4.88e-06		0.0252907	0.0230451	0.272448	20.8828
AMD	Neurturin levels	rs76777800	3	T	C	0.3387	0.0738	4.44e-06		-0.281197	0.195919	0.151209	21.0629
AMD	Neurturin levels	rs77216559	11	T	C	0.1667	0.034	9.44e-07		-0.0387255	0.0394132	0.325828	24.0388
AMD	Neurturin levels	rs8033310	15	T	C	0.1332	0.0286	3.2e-06		0.0188134	0.030188	0.533148	21.6908
AMD	Neurotrophin-3 levels	rs10780690	9	T	G	0.0557	0.012	3.46e-06		-0.00286215	0.0155232	0.853717	21.5451
AMD	Neurotrophin-3 levels	rs11225042	11	A	C	-0.0973	0.0203	1.64e-06		-0.0179681	0.0215601	0.404622	22.9738
AMD	Neurotrophin-3 levels	rs112418830	6	T	C	0.1366	0.0263	2.06e-07		-0.00319948	0.0296568	0.914088	26.9768
AMD	Neurotrophin-3 levels	rs12517801	5	A	G	-0.0555	0.0121	4.5e-06		0.0124992	0.0155775	0.422329	21.0385
AMD	Neurotrophin-3 levels	rs146532158	10	T	C	-0.1859	0.0386	1.46e-06		-0.00215419	0.0492159	0.965088	23.1945
AMD	Neurotrophin-3 levels	rs17537796	7	A	C	-0.2571	0.0553	3.33e-06		0.0364243	0.059722	0.54193	21.6149
AMD	Neurotrophin-3 levels	rs2034246	5	A	C	0.0582	0.012	1.23e-06		0.0115381	0.0157347	0.463383	23.5225
AMD	Neurotrophin-3 levels	rs2107473	7	A	G	-0.2393	0.0507	2.36e-06		0.0625381	0.0644983	0.332242	22.2777
AMD	Neurotrophin-3 levels	rs2846299	11	A	G	0.0582	0.0125	3.22e-06		0.0241442	0.0168944	0.152967	21.6783
AMD	Neurotrophin-3 levels	rs3218587	6	A	G	0.1364	0.0294	3.49e-06		0.0268649	0.0522728	0.607297	21.5245
AMD	Neurotrophin-3 levels	rs5751454	22	T	C	0.1823	0.0398	4.64e-06		0.0135234	0.0411548	0.742458	20.9801
AMD	Neurotrophin-3 levels	rs73166403	7	T	C	-0.092	0.02	4.22e-06		-0.0402082	0.024686	0.103359	21.16
AMD	Neurotrophin-3 levels	rs79759094	4	A	G	-0.1163	0.0251	3.6e-06		-0.0595347	0.0323678	0.0658673	21.469
AMD	Programmed cell death 1 ligand 1 levels	rs146328951	1	A	G	-0.4926	0.0993	7.02e-07		-0.0256118	0.189344	0.892402	24.6088
AMD	Programmed cell death 1 ligand 1 levels	rs4974444	3	A	G	-0.0816	0.0176	3.55e-06		0.0325137	0.0225669	0.149649	21.4959
AMD	Programmed cell death 1 ligand 1 levels	rs62373966	5	T	G	0.1407	0.0273	2.55e-07		0.00443908	0.0261985	0.86545	26.5621
AMD	Programmed cell death 1 ligand 1 levels	rs6917605	6	T	C	0.0554	0.0116	1.79e-06		0.00198495	0.0155257	0.898268	22.8089
AMD	Programmed cell death 1 ligand 1 levels	rs7125631	11	T	C	-0.0609	0.0128	1.96e-06		-0.00816485	0.017293	0.636822	22.6368
AMD	Programmed cell death 1 ligand 1 levels	rs7137828	12	T	C	-0.0622	0.0133	2.92e-06		-0.019292	0.0157361	0.22021	21.8714
AMD	Programmed cell death 1 ligand 1 levels	rs7304709	12	T	C	0.0537	0.0117	4.44e-06		0.031108	0.0158146	0.0491779	21.0657
AMD	Programmed cell death 1 ligand 1 levels	rs75510105	6	A	G	0.1933	0.0385	5.15e-07		-0.0621957	0.0686183	0.364724	25.2082
AMD	Programmed cell death 1 ligand 1 levels	rs79045618	19	A	G	0.1619	0.0324	5.83e-07		0.016819	0.0332349	0.61281	24.9691
AMD	Programmed cell death 1 ligand 1 levels	rs7945680	11	T	G	0.061	0.0114	8.75e-08		-0.0113043	0.0156133	0.469055	28.6319
AMD	Programmed cell death 1 ligand 1 levels	rs822335	9	T	C	-0.1295	0.012	3.77e-27		-0.0115318	0.0162124	0.476902	116.46
AMD	SIR2-like protein 2 levels	rs1034059	6	A	G	0.076	0.0145	1.59e-07		0.00486311	0.0173413	0.779144	27.4721
AMD	SIR2-like protein 2 levels	rs11115639	12	A	C	-0.0841	0.0184	4.86e-06		0.000532415	0.0218206	0.980534	20.8909
AMD	SIR2-like protein 2 levels	rs115455827	5	A	G	0.1277	0.0277	4.02e-06		-0.002203	0.0298735	0.941214	21.2531
AMD	SIR2-like protein 2 levels	rs116198125	3	T	C	-0.1521	0.0329	3.78e-06		0.0494429	0.0462933	0.285504	21.3731
AMD	SIR2-like protein 2 levels	rs12152184	22	A	G	0.0965	0.0208	3.49e-06		-0.0407841	0.0244912	0.0958628	21.5242
AMD	SIR2-like protein 2 levels	rs138897138	2	A	G	0.104	0.0218	1.84e-06		-0.00905156	0.0277667	0.744435	22.759
AMD	SIR2-like protein 2 levels	rs144373891	19	T	C	-0.5739	0.0515	7.69e-29		0.0225099	0.0817037	0.782928	124.182
AMD	SIR2-like protein 2 levels	rs147383134	8	T	C	0.2573	0.0551	3.02e-06		0.0517842	0.101305	0.609232	21.806
AMD	SIR2-like protein 2 levels	rs60459634	4	A	G	-0.1063	0.0229	3.45e-06		0.0212045	0.0270822	0.433648	21.5474
AMD	SIR2-like protein 2 levels	rs72883370	6	A	G	-0.3428	0.0737	3.3e-06		0.0583043	0.0647673	0.368007	21.6345
AMD	SIR2-like protein 2 levels	rs77381020	13	T	C	0.0862	0.0184	2.8e-06		-0.0263027	0.0210847	0.21222	21.9472
AMD	STAM binding protein levels	rs1034059	6	A	G	0.0695	0.0145	1.64e-06		0.00486311	0.0173413	0.779144	22.9738
AMD	STAM binding protein levels	rs111581172	14	A	G	-0.1722	0.0352	9.98e-07		-0.0705307	0.0664784	0.288709	23.9321
AMD	STAM binding protein levels	rs111872246	2	A	G	0.2195	0.0425	2.41e-07		0.116236	0.0526933	0.0273905	26.6742
AMD	STAM binding protein levels	rs116198125	3	T	C	-0.1484	0.0325	4.97e-06		0.0494429	0.0462933	0.285504	20.8498
AMD	STAM binding protein levels	rs12152184	22	A	G	0.0961	0.0208	3.83e-06		-0.0407841	0.0244912	0.0958628	21.3462
AMD	STAM binding protein levels	rs138897138	2	A	G	0.1085	0.0218	6.46e-07		-0.00905156	0.0277667	0.744435	24.7712
AMD	STAM binding protein levels	rs140656901	19	A	G	0.1288	0.0272	2.19e-06		-0.00562662	0.0266952	0.833065	22.423
AMD	STAM binding protein levels	rs2280441	15	A	G	-0.1571	0.0309	3.69e-07		0.129835	0.0528176	0.0139646	25.8485
AMD	STAM binding protein levels	rs73327656	17	A	G	0.235	0.0512	4.44e-06		-0.0207809	0.0899257	0.817245	21.0667
AMD	STAM binding protein levels	rs75610895	10	T	C	-0.1908	0.0394	1.28e-06		0.0867588	0.0824531	0.292698	23.4512
AMD	Tumor necrosis factor levels	rs117427219	7	A	G	-0.3062	0.0629	1.13e-06		0.104867	0.153454	0.49437	23.6979
AMD	Tumor necrosis factor levels	rs12328100	2	A	G	-0.0649	0.013	5.97e-07		0.011439	0.0155242	0.461216	24.9231
AMD	Tumor necrosis factor levels	rs12354434	10	A	G	-0.1207	0.0247	1.03e-06		0.0099522	0.0270478	0.712912	23.8792
AMD	Tumor necrosis factor levels	rs1377015	10	A	G	-0.0653	0.0142	4.25e-06		-0.00369705	0.0169277	0.827116	21.147
AMD	Tumor necrosis factor levels	rs138684734	6	A	G	0.2512	0.0533	2.44e-06		0.0197999	0.103344	0.848061	22.2119
AMD	Tumor necrosis factor levels	rs141295666	12	T	C	0.3405	0.066	2.48e-07		0.0342116	0.0962568	0.722274	26.6162
AMD	Tumor necrosis factor levels	rs148560093	8	A	G	-0.298	0.0646	3.97e-06		-0.128868	0.121934	0.290572	21.2798
AMD	Tumor necrosis factor levels	rs4835254	4	T	C	-0.1517	0.031	9.9e-07		-0.04323	0.0364016	0.234997	23.9468
AMD	Tumor necrosis factor levels	rs537908127	4	T	C	0.246	0.0472	1.87e-07		0.0343513	0.0914296	0.70713	27.1635
AMD	Tumor necrosis factor levels	rs7621032	3	T	C	0.0674	0.0135	5.96e-07		-0.00824069	0.0157184	0.600091	24.926
AMD	Tumor necrosis factor levels	rs7806921	7	T	C	-0.0606	0.0131	3.73e-06		-0.0249126	0.0157878	0.114572	21.3995
AMD	Tumor necrosis factor levels	rs867063	6	T	C	0.1175	0.0255	4.07e-06		0.0326966	0.0270321	0.226452	21.2322
AMD	Tumor necrosis factor levels	rs9614693	22	T	C	0.0826	0.0177	3.06e-06		0.00793767	0.0214939	0.711905	21.7778
AMD	Tumor necrosis factor levels	rs9913313	17	T	C	-0.0836	0.0183	4.92e-06		-0.0208298	0.0162825	0.200801	20.8694
AMD	Thymic stromal lymphopoietin levels	rs117095006	10	A	G	-0.1569	0.0338	3.45e-06		-0.050164	0.0433097	0.246757	21.5483
AMD	Thymic stromal lymphopoietin levels	rs118119134	17	A	G	-0.4423	0.0943	2.73e-06		-0.0204793	0.173784	0.906192	21.9994
AMD	Thymic stromal lymphopoietin levels	rs12448125	16	T	G	0.1784	0.0367	1.17e-06		-0.0202621	0.0387326	0.600884	23.6297
AMD	Thymic stromal lymphopoietin levels	rs140886020	15	A	G	0.1619	0.0351	3.98e-06		0.0452002	0.0440651	0.305006	21.2755
AMD	Thymic stromal lymphopoietin levels	rs145111430	11	A	G	0.2674	0.0575	3.31e-06		0.0466041	0.0892904	0.601712	21.6265
AMD	Thymic stromal lymphopoietin levels	rs185922111	20	A	G	0.3618	0.0747	1.28e-06		0.0495304	0.0894731	0.579868	23.4583
AMD	Thymic stromal lymphopoietin levels	rs190906347	15	A	C	0.3219	0.066	1.08e-06		0.0445036	0.122792	0.717029	23.7878
AMD	Thymic stromal lymphopoietin levels	rs4724126	7	T	G	0.0846	0.0152	2.61e-08		0.00890649	0.0169019	0.598227	30.978
AMD	Thymic stromal lymphopoietin levels	rs72652144	8	A	G	0.1629	0.0345	2.34e-06		0.00739636	0.032478	0.819853	22.2948
AMD	Thymic stromal lymphopoietin levels	rs72811179	10	T	C	-0.2956	0.063	2.7e-06		-0.0209277	0.060296	0.728529	22.0155
AMD	Thymic stromal lymphopoietin levels	rs7406537	17	A	G	-0.0643	0.0139	3.73e-06		0.0152622	0.0156588	0.329724	21.3989
wetAMD	Eukaryotic translation initiation factor 4E-binding protein 1 levels	rs2731672	5	T	C	0.0926	0.0152	1.11e-09		-0.0114627	0.0235046	0.625778	37.1137
wetAMD	Eukaryotic translation initiation factor 4E-binding protein 1 levels	rs3733402	4	A	G	-0.1305	0.0116	2.32e-29		-0.00100816	0.0206401	0.961043	126.562
wetAMD	Adenosine Deaminase levels	rs112351694	20	C	G	0.8874	0.0253	1.62e-269		0.10252	0.0486587	0.0351245	1230.26
wetAMD	Adenosine Deaminase levels	rs73617409	20	A	G	-0.1313	0.0164	1.18e-15		0.0229637	0.0241786	0.342237	64.0976
wetAMD	Adenosine Deaminase levels	rs80212763	20	T	C	0.9687	0.0448	1.1e-103		-0.172342	0.0914493	0.0594895	467.544
wetAMD	beta-nerve growth factor levels	rs3128517	9	T	C	-0.0775	0.0118	5.11e-11		-0.00786521	0.0205342	0.701698	43.136
wetAMD	beta-nerve growth factor levels	rs6328	1	A	C	-0.0797	0.0122	6.46e-11		0.00702445	0.021721	0.746395	42.6773
wetAMD	Caspase 8 levels	rs56328050	2	C	G	-0.1987	0.0173	1.56e-30		0.0478098	0.0333649	0.151876	131.918
wetAMD	Eotaxin levels	rs12075	1	A	G	0.0749	0.0114	5.03e-11		-0.00578279	0.0204891	0.777761	43.1672
wetAMD	Eotaxin levels	rs2201150	3	T	C	0.0785	0.0123	1.75e-10		0.00621657	0.0211524	0.768838	40.7314
wetAMD	Eotaxin levels	rs2228467	3	T	C	-0.3316	0.0225	3.69e-49		-0.0642119	0.0385758	0.0959997	217.202
wetAMD	Eotaxin levels	rs757973	7	A	G	0.2002	0.0205	1.58e-22		-0.00112483	0.0406069	0.977901	95.3719
wetAMD	Eotaxin levels	rs79722574	17	T	C	-0.1215	0.0156	6.78e-15		-0.0276076	0.0295636	0.350388	60.6601
wetAMD	Eotaxin levels	rs9940390	16	T	C	-0.0818	0.0133	7.73e-10		-0.0295561	0.0220224	0.179565	37.8271
wetAMD	C-C motif chemokine 19 levels	rs11574915	9	A	C	-0.1464	0.017	7.19e-18		0.0241223	0.0281795	0.391985	74.1625
wetAMD	C-C motif chemokine 19 levels	rs62292952	3	T	G	0.2346	0.0185	7.53e-37		0.00222774	0.0306092	0.941981	160.81
wetAMD	C-C motif chemokine 19 levels	rs9469127	6	C	G	-0.4884	0.0277	1.41e-69		-0.0787058	0.0349486	0.0243192	310.879
wetAMD	C-C motif chemokine 20 levels	rs10207134	2	T	C	-0.0996	0.0128	7.18e-15		-0.0384757	0.0243063	0.113433	60.5479
wetAMD	C-C motif chemokine 20 levels	rs742493	6	T	C	0.1459	0.0185	3.11e-15		-0.00647459	0.034494	0.85111	62.1967
wetAMD	C-C motif chemokine 23 levels	rs117639761	17	A	C	-0.3246	0.0413	3.85e-15		0.0666321	0.0714281	0.350895	61.7727
wetAMD	C-C motif chemokine 23 levels	rs712048	17	A	C	-0.5147	0.0158	8.99e-233		-0.00929729	0.0313669	0.766922	1061.19
wetAMD	C-C motif chemokine 23 levels	rs77527696	17	T	C	-0.2538	0.0465	4.81e-08		-0.0126397	0.0586725	0.829433	29.7905
wetAMD	C-C motif chemokine 25 levels	rs113348389	19	T	C	-0.7068	0.0379	1.28e-77		-0.0143787	0.0622481	0.817323	347.788
wetAMD	C-C motif chemokine 25 levels	rs2287936	19	A	G	0.7276	0.0191	1e-300		-0.0116193	0.0306402	0.704528	1451.17
wetAMD	C-C motif chemokine 25 levels	rs485073	19	A	G	0.3098	0.0113	1.77e-165		-0.0418637	0.020731	0.043447	751.633
wetAMD	C-C motif chemokine 25 levels	rs635634	9	T	C	-0.2482	0.0166	1.52e-50		0.0888337	0.0251557	0.000413438	223.557
wetAMD	C-C motif chemokine 25 levels	rs7296588	12	A	G	-0.1159	0.0116	1.66e-23		0.0225903	0.0207207	0.275613	99.8277
wetAMD	C-C motif chemokine 25 levels	rs72995492	19	A	T	0.2394	0.042	1.2e-08		-0.0391952	0.0616357	0.52483	32.49
wetAMD	C-C motif chemokine 28 levels	rs139902	22	A	C	0.0684	0.0121	1.58e-08		0.005557	0.0213342	0.794499	31.9552
wetAMD	C-C motif chemokine 28 levels	rs4866742	5	T	C	0.0702	0.0122	8.71e-09		0.00182974	0.0208831	0.93018	33.1096
wetAMD	C-C motif chemokine 28 levels	rs6580980	12	A	G	-0.0688	0.0118	5.53e-09		-0.0234677	0.0219599	0.285223	33.9948
wetAMD	C-C motif chemokine 28 levels	rs76669782	9	A	C	-0.2853	0.0513	2.68e-08		-0.159746	0.228215	0.483939	30.9292
wetAMD	C-C motif chemokine 4 levels	rs113010081	3	T	C	-0.5767	0.0184	1.24e-215		-0.0230579	0.0308277	0.454484	982.345
wetAMD	C-C motif chemokine 4 levels	rs140505982	3	T	C	-0.2294	0.0415	3.24e-08		0.0230107	0.102169	0.821806	30.5556
wetAMD	C-C motif chemokine 4 levels	rs17692864	17	T	C	0.2321	0.0283	2.38e-16		-0.0359134	0.049027	0.463848	67.2632
wetAMD	C-C motif chemokine 4 levels	rs8064426	17	A	G	-0.4104	0.0173	2.11e-124		0.0375645	0.0249515	0.132196	562.759
wetAMD	Natural killer cell receptor 2B4 levels	rs11265493	1	A	G	0.2122	0.0119	3.99e-71		-0.00797784	0.0209229	0.702983	317.978
wetAMD	Natural killer cell receptor 2B4 levels	rs3184504	12	T	C	0.116	0.0128	1.27e-19		0.000837499	0.0208624	0.967978	82.1289
wetAMD	Natural killer cell receptor 2B4 levels	rs3828139	1	T	C	0.0744	0.0119	4.05e-10		-0.0128479	0.0204865	0.530565	39.0888
wetAMD	Natural killer cell receptor 2B4 levels	rs4672486	2	A	G	0.0661	0.0117	1.61e-08		0.0279282	0.0205654	0.174459	31.9177
wetAMD	Natural killer cell receptor 2B4 levels	rs56272634	2	T	C	0.0704	0.0126	2.31e-08		-0.0108936	0.0226326	0.630286	31.2179
wetAMD	Natural killer cell receptor 2B4 levels	rs72837690	17	T	C	-0.0776	0.0125	5.37e-10		-0.0163682	0.0208495	0.432416	38.5393
wetAMD	CD40L receptor levels	rs117191103	20	T	C	0.3553	0.0437	4.28e-16		-0.0772283	0.0619661	0.212655	66.104
wetAMD	CD40L receptor levels	rs1883832	20	T	C	-0.4519	0.0126	1.07e-281		-0.00757966	0.0231405	0.743252	1286.3
wetAMD	CD40L receptor levels	rs7250371	19	T	C	0.0686	0.0116	3.34e-09		-0.00057684	0.0221153	0.979191	34.9729
wetAMD	CD40L receptor levels	rs73128569	20	A	T	-0.1788	0.0268	2.53e-11		-0.00586163	0.0443098	0.894757	44.5108
wetAMD	T-cell surface glycoprotein CD5 levels	rs3184504	12	T	C	0.1427	0.0128	7.29e-29		0.000837499	0.0208624	0.967978	124.288
wetAMD	T-cell surface glycoprotein CD5 levels	rs4939490	11	C	G	0.1083	0.012	1.8e-19		-0.0143992	0.0226197	0.5244	81.4506
wetAMD	T-cell surface glycoprotein CD5 levels	rs61747728	1	T	C	0.1841	0.0313	4.06e-09		0.100257	0.0424983	0.0183202	34.5954
wetAMD	T-cell surface glycoprotein CD5 levels	rs674379	11	C	G	0.1193	0.0126	2.85e-21		-0.0505847	0.0218135	0.0203967	89.6478
wetAMD	T-cell surface glycoprotein CD5 levels	rs7242462	18	A	G	-0.1199	0.0187	1.44e-10		-0.0743294	0.0289057	0.0101274	41.1107
wetAMD	T-cell surface glycoprotein CD6 isoform levels	rs4938993	11	C	G	-0.5114	0.0138	1.34e-300		-0.0364532	0.0271738	0.179764	1373.29
wetAMD	T-cell surface glycoprotein CD6 isoform levels	rs494417	11	A	C	0.1149	0.012	1.02e-21		-0.0169462	0.0217631	0.436174	91.6806
wetAMD	T-cell surface glycoprotein CD6 isoform levels	rs653178	12	T	C	-0.1085	0.0131	1.21e-16		-0.00467518	0.0207938	0.822107	68.5989
wetAMD	CUB domain-containing protein 1 levels	rs12290068	11	A	G	0.1221	0.0122	1.4e-23		0.00138164	0.0224353	0.950895	100.164
wetAMD	CUB domain-containing protein 1 levels	rs2276862	3	C	G	0.303	0.0146	1.14e-95		0.0129125	0.0258539	0.61747	430.705
wetAMD	CUB domain-containing protein 1 levels	rs672806	11	A	G	0.0816	0.0116	2e-12		-0.024673	0.0209854	0.239707	49.4839
wetAMD	CUB domain-containing protein 1 levels	rs7618923	3	T	C	-0.1738	0.0151	1.18e-30		0.00161186	0.0265072	0.951512	132.479
wetAMD	CUB domain-containing protein 1 levels	rs9272226	6	T	C	-0.0933	0.0118	2.64e-15		0.0223576	0.0216937	0.302726	62.5172
wetAMD	Macrophage colony-stimulating factor 1 levels	rs17610659	1	T	C	0.1684	0.0118	3.31e-46		0.0299306	0.0204078	0.142478	203.667
wetAMD	Cystatin D levels	rs11054089	12	T	G	0.1707	0.0133	1.05e-37		-0.00359701	0.022968	0.875553	164.727
wetAMD	Cystatin D levels	rs112961631	20	T	C	0.5656	0.0476	1.46e-32		-0.00431244	0.08197	0.958043	141.19
wetAMD	Cystatin D levels	rs1509659	11	A	G	-0.0671	0.0118	1.3e-08		-0.000288437	0.0218058	0.989446	32.3356
wetAMD	Cystatin D levels	rs35106244	19	T	C	0.0831	0.0123	1.42e-11		0.0431845	0.0220603	0.0502805	45.6449
wetAMD	Cystatin D levels	rs6106715	20	C	G	-0.3784	0.0118	1.24e-225		0.00412693	0.0210111	0.844284	1028.34
wetAMD	Cystatin D levels	rs72748935	15	T	C	0.0772	0.0114	1.27e-11		-0.00292679	0.0209517	0.888903	45.859
wetAMD	Cystatin D levels	rs77415137	20	A	G	-0.2494	0.0438	1.24e-08		-0.0446446	0.0855104	0.601604	32.4224
wetAMD	Fractalkine levels	rs3732378	3	A	G	0.0941	0.0154	9.94e-10		-0.0124133	0.0278747	0.656085	37.3369
wetAMD	Fractalkine levels	rs635634	9	T	C	-0.1145	0.0166	5.29e-12		0.0888337	0.0251557	0.000413438	47.5768
wetAMD	Fractalkine levels	rs6937696	6	T	C	-0.0811	0.012	1.4e-11		0.0847156	0.0214983	8.12905e-05	45.6751
wetAMD	Fractalkine levels	rs8052631	16	A	G	-0.1511	0.027	2.19e-08		-0.0206743	0.0490682	0.673508	31.3185
wetAMD	C-X-C motif chemokine 1 levels	rs1366946	4	T	C	-0.3134	0.0134	5.65e-121		0.000944529	0.0243183	0.969018	547.001
wetAMD	C-X-C motif chemokine 10 levels	rs115140093	4	T	C	-0.5186	0.042	5.02e-35		-0.00975478	0.0780296	0.900513	152.464
wetAMD	C-X-C motif chemokine 10 levels	rs12646113	4	T	C	0.0977	0.0136	6.78e-13		0.0381283	0.0235965	0.106128	51.6073
wetAMD	C-X-C motif chemokine 10 levels	rs2523495	6	T	C	0.1095	0.0196	2.31e-08		0.0969164	0.0346971	0.00521867	31.2116
wetAMD	C-X-C motif chemokine 10 levels	rs3184504	12	T	C	0.1138	0.0131	3.72e-18		0.000837499	0.0208624	0.967978	75.4644
wetAMD	C-X-C motif chemokine 10 levels	rs72651343	4	T	C	-0.6096	0.0619	6.98e-23		-0.0230391	0.117834	0.844984	96.9859
wetAMD	C-X-C motif chemokine 11 levels	rs10733789	10	T	C	-0.0815	0.0127	1.39e-10		-0.0226163	0.0223271	0.311082	41.182
wetAMD	C-X-C motif chemokine 11 levels	rs3184504	12	T	C	0.1236	0.0132	7.7e-21		0.000837499	0.0208624	0.967978	87.6777
wetAMD	C-X-C motif chemokine 11 levels	rs6827617	4	A	G	-0.1724	0.0118	2.42e-48		0.00205817	0.0207144	0.920853	213.457
wetAMD	C-X-C motif chemokine 11 levels	rs75612655	7	T	C	0.5352	0.0705	3.16e-14		-0.0295041	0.513187	0.954153	57.6307
wetAMD	C-X-C motif chemokine 5 levels	rs10821552	9	A	C	-0.1132	0.0156	3.97e-13		0.00764293	0.0211373	0.717662	52.6555
wetAMD	C-X-C motif chemokine 5 levels	rs425535	4	T	C	0.5063	0.0181	3.52e-172		-0.0361768	0.032673	0.268192	782.454
wetAMD	C-X-C motif chemokine 5 levels	rs6993770	8	A	T	-0.1058	0.0135	4.61e-15		0.026483	0.0246754	0.283157	61.4191
wetAMD	C-X-C motif chemokine 5 levels	rs7090111	10	C	G	-0.1734	0.0117	1.08e-49		-0.00657385	0.020981	0.754034	219.648
wetAMD	C-X-C motif chemokine 5 levels	rs7636889	3	A	G	-0.0768	0.0137	2.07e-08		-0.0359402	0.0255306	0.15921	31.4254
wetAMD	C-X-C motif chemokine 5 levels	rs79649467	4	T	G	-0.1721	0.0276	4.5e-10		0.0138497	0.0355399	0.696763	38.8816
wetAMD	C-X-C motif chemokine 6 levels	rs12075	1	A	G	0.0816	0.0115	1.29e-12		-0.00578279	0.0204891	0.777761	50.3483
wetAMD	C-X-C motif chemokine 6 levels	rs13148728	4	T	C	-0.4178	0.0118	1.34e-274		0.0328291	0.0206988	0.11273	1253.64
wetAMD	C-X-C motif chemokine 6 levels	rs74361503	4	T	C	-0.2873	0.027	1.93e-26		0.029137	0.0493185	0.554659	113.225
wetAMD	C-X-C motif chemokine 9 levels	rs12191307	6	A	G	-0.1452	0.0197	1.7e-13		0.0100585	0.0362109	0.781185	54.3251
wetAMD	C-X-C motif chemokine 9 levels	rs3184504	12	T	C	0.1008	0.013	8.92e-15		0.000837499	0.0208624	0.967978	60.1221
wetAMD	C-X-C motif chemokine 9 levels	rs4241577	4	A	C	-0.1419	0.0128	1.47e-28		0.00569036	0.0228255	0.80313	122.898
wetAMD	C-X-C motif chemokine 9 levels	rs783149	6	A	C	-0.0805	0.0144	2.27e-08		0.0408704	0.0270171	0.130341	31.2512
wetAMD	Delta and Notch-like epidermal growth factor-related receptor levels	rs207671	2	A	G	0.1016	0.0117	3.83e-18		0.0224381	0.0208204	0.281167	75.4077
wetAMD	Delta and Notch-like epidermal growth factor-related receptor levels	rs35032874	2	T	G	0.132	0.0132	1.52e-23		0.0400475	0.021949	0.068066	100
wetAMD	Delta and Notch-like epidermal growth factor-related receptor levels	rs62193248	2	A	T	0.213	0.0123	3.5e-67		0.0195897	0.0227546	0.389288	299.881
wetAMD	Delta and Notch-like epidermal growth factor-related receptor levels	rs6517655	21	C	G	0.0757	0.0129	4.41e-09		-0.0120276	0.0227438	0.596925	34.436
wetAMD	Protein S100-A12 levels	rs3014874	1	A	G	-0.1726	0.0137	2.15e-36		0.0116122	0.023508	0.62133	158.723
wetAMD	Protein S100-A12 levels	rs61803119	1	T	G	0.1501	0.0194	1.02e-14		0.0198075	0.036572	0.588092	59.8629
wetAMD	Fibroblast growth factor 19 levels	rs13103023	4	A	G	0.0837	0.0124	1.48e-11		-0.0429492	0.0210942	0.0417436	45.5625
wetAMD	Fibroblast growth factor 19 levels	rs516246	19	T	C	-0.1661	0.0118	5.31e-45		0.0424064	0.0211176	0.0446324	198.141
wetAMD	Fibroblast growth factor 19 levels	rs7005978	8	A	G	-0.1055	0.0123	9.72e-18		-0.00370593	0.0211203	0.860712	73.569
wetAMD	Fibroblast growth factor 21 levels	rs1260326	2	T	C	0.1323	0.0119	1.03e-28		-0.00643487	0.0215742	0.7655	123.602
wetAMD	Fibroblast growth factor 21 levels	rs13229619	7	A	G	-0.1609	0.0176	6.13e-20		-0.00637598	0.0305924	0.834904	83.577
wetAMD	Fibroblast growth factor 21 levels	rs2429473	12	A	C	-0.0812	0.0147	3.32e-08		0.00126009	0.0261146	0.961515	30.5125
wetAMD	Fibroblast growth factor 21 levels	rs838131	19	A	C	0.1627	0.013	6.15e-36		0.0403819	0.0207724	0.0518931	156.635
wetAMD	Fibroblast growth factor 23 levels	rs3811621	2	C	G	0.1163	0.0131	6.82e-19		-0.0416548	0.0223655	0.0625374	78.8164
wetAMD	Fibroblast growth factor 23 levels	rs6127099	20	A	T	0.0907	0.0134	1.3e-11		0.028678	0.023207	0.216552	45.8147
wetAMD	Fibroblast growth factor 5 levels	rs36034102	4	T	G	0.497	0.0143	1.15e-264		0.0208102	0.0220008	0.344209	1207.93
wetAMD	Fibroblast growth factor 5 levels	rs75936934	4	A	G	-0.3522	0.0524	1.8e-11		0.0431752	0.0969191	0.655975	45.1769
wetAMD	Fms-related tyrosine kinase 3 ligand levels	rs11212636	11	A	G	-0.0772	0.0117	4.16e-11		0.0243954	0.0209077	0.243286	43.5374
wetAMD	Fms-related tyrosine kinase 3 ligand levels	rs144317085	4	A	T	0.2206	0.0324	9.85e-12		0.0358699	0.0443884	0.419038	46.3576
wetAMD	Fms-related tyrosine kinase 3 ligand levels	rs1866051	2	T	C	-0.0746	0.0115	8.76e-11		0.0277472	0.020696	0.180016	42.0806
wetAMD	Fms-related tyrosine kinase 3 ligand levels	rs55633025	1	A	G	0.0725	0.0129	1.91e-08		0.0257433	0.0205707	0.210769	31.5861
wetAMD	Fms-related tyrosine kinase 3 ligand levels	rs7624160	3	T	G	-0.1061	0.0119	4.84e-19		-0.0278738	0.021058	0.185614	79.4945
wetAMD	Fms-related tyrosine kinase 3 ligand levels	rs76428106	13	T	C	-1.1019	0.0524	3.59e-98		-0.0433892	0.0921818	0.637861	442.203
wetAMD	Fms-related tyrosine kinase 3 ligand levels	rs7726159	5	A	C	-0.1191	0.0128	1.34e-20		0.0187918	0.0218574	0.389929	86.5772
wetAMD	Fms-related tyrosine kinase 3 ligand levels	rs78429945	20	T	G	0.0884	0.016	3.29e-08		0.0057	0.0229077	0.803496	30.5256
wetAMD	Fms-related tyrosine kinase 3 ligand levels	rs9554186	13	A	T	0.0821	0.0128	1.42e-10		0.0302249	0.0210004	0.150078	41.1402
wetAMD	Glial cell line-derived neurotrophic factor levels	rs11740708	5	A	G	-0.3888	0.0198	7.56e-86		-0.013781	0.0384934	0.720336	385.587
wetAMD	Glial cell line-derived neurotrophic factor levels	rs2194229	5	A	T	-0.1683	0.0179	5.34e-21		-0.0231695	0.0300457	0.440624	88.402
wetAMD	Glial cell line-derived neurotrophic factor levels	rs77671113	10	A	C	-0.1194	0.0208	9.45e-09		0.0313122	0.0391996	0.424412	32.952
wetAMD	Hepatocyte growth factor levels	rs5745687	7	T	C	-0.1943	0.0242	9.83e-16		-0.0219593	0.0510387	0.667016	64.4636
wetAMD	Hepatocyte growth factor levels	rs59950280	4	A	G	0.1219	0.0131	1.34e-20		-0.0262331	0.0238847	0.272063	86.5894
wetAMD	Interleukin-10 levels	rs12123181	1	A	G	-0.0996	0.0151	4.22e-11		0.00922022	0.0252544	0.715041	43.5076
wetAMD	Interleukin-10 levels	rs3135932	11	A	G	-0.1597	0.0154	3.39e-25		0.0234242	0.025661	0.361331	107.54
wetAMD	Interleukin-10 levels	rs398518	3	A	G	-0.1293	0.0218	3.01e-09		0.0113951	0.0368834	0.757359	35.179
wetAMD	Interleukin-10 levels	rs67037615	6	T	C	-0.1528	0.0196	6.39e-15		-0.0020116	0.026424	0.939317	60.7763
wetAMD	Interleukin-10 receptor subunit beta levels	rs142421172	1	A	G	0.208	0.031	1.95e-11		0.0911887	0.0418856	0.0294734	45.0198
wetAMD	Interleukin-10 receptor subunit beta levels	rs2266590	21	A	G	-0.4105	0.0108	1e-300		-0.0380315	0.0204927	0.0634746	1444.7
wetAMD	Interleukin-10 receptor subunit beta levels	rs6517157	21	T	C	0.1509	0.0251	1.83e-09		0.00528407	0.0467315	0.909973	36.1436
wetAMD	Interleukin-12 subunit beta levels	rs10043720	5	A	G	-0.4981	0.0132	1e-300		-0.0193949	0.0236054	0.411288	1423.92
wetAMD	Interleukin-12 subunit beta levels	rs10774625	12	A	G	0.131	0.0131	1.52e-23		0.00116967	0.0206941	0.954926	100
wetAMD	Interleukin-12 subunit beta levels	rs1110261	3	A	G	0.0843	0.0148	1.23e-08		-0.0249538	0.0232811	0.283787	32.4438
wetAMD	Interleukin-12 subunit beta levels	rs12588969	14	C	G	-0.1297	0.0127	1.74e-24		-0.0230677	0.0251378	0.358802	104.297
wetAMD	Interleukin-12 subunit beta levels	rs12639588	3	A	G	-0.2517	0.0117	1.18e-102		-0.0304129	0.0211338	0.150133	462.801
wetAMD	Interleukin-12 subunit beta levels	rs3130510	6	A	G	0.1155	0.014	1.58e-16		0.0396438	0.0285681	0.16523	68.0625
wetAMD	Interleukin-12 subunit beta levels	rs568297	12	T	C	-0.0699	0.0122	1.01e-08		-0.0217989	0.0212529	0.305038	32.8273
wetAMD	Interleukin-12 subunit beta levels	rs61938962	12	T	C	0.0713	0.0125	1.17e-08		0.0261982	0.0219346	0.232329	32.5356
wetAMD	Interleukin-12 subunit beta levels	rs6870256	5	T	C	0.0725	0.0119	1.11e-09		0.0127383	0.0205443	0.535231	37.1178
wetAMD	Interleukin-12 subunit beta levels	rs73416208	22	A	G	-0.1477	0.0246	1.92e-09		0.0450633	0.0363953	0.215655	36.0488
wetAMD	Interleukin-12 subunit beta levels	rs76428106	13	T	C	-0.3406	0.0535	1.94e-10		-0.0433892	0.0921818	0.637861	40.5305
wetAMD	Interleukin-12 subunit beta levels	rs8026767	15	A	G	-0.0743	0.0132	1.81e-08		0.0439802	0.0246877	0.0748376	31.6833
wetAMD	Interleukin-13 levels	rs13119159	4	A	G	0.0739	0.0132	2.16e-08		0.0206238	0.0205569	0.315738	31.343
wetAMD	Interleukin-15 receptor subunit alpha levels	rs2228059	10	T	G	0.3692	0.0127	8.39e-186		0.0455689	0.0205294	0.0264399	845.115
wetAMD	Interleukin-15 receptor subunit alpha levels	rs7137828	12	T	C	-0.0748	0.0133	1.87e-08		-0.00448688	0.0208186	0.82936	31.6301
wetAMD	Interleukin-15 receptor subunit alpha levels	rs7898286	10	T	G	-0.1967	0.0135	4.34e-48		-0.0500776	0.0220463	0.023118	212.296
wetAMD	Interleukin-17C levels	rs114882743	1	A	T	-0.3259	0.0548	2.73e-09		0.115328	0.133668	0.38825	35.3678
wetAMD	Interleukin-17C levels	rs17700884	16	T	G	-0.105	0.0136	1.16e-14		0.0114936	0.0205314	0.575612	59.6075
wetAMD	Interleukin-18 levels	rs12681624	8	C	G	-0.0935	0.0157	2.59e-09		0.0313247	0.0258165	0.224992	35.467
wetAMD	Interleukin-18 levels	rs17229943	5	A	C	-0.16	0.0267	2.07e-09		-0.0201303	0.0342709	0.556945	35.9102
wetAMD	Interleukin-18 levels	rs385076	2	T	C	-0.1857	0.0123	1.68e-51		0.00416714	0.0214473	0.845944	227.936
wetAMD	Interleukin-18 levels	rs5744249	11	A	C	0.2039	0.0135	1.53e-51		0.0153615	0.0239857	0.521884	228.122
wetAMD	interleukin-18 receptor 1 levels	rs117524772	17	A	C	0.2911	0.0451	1.09e-10		0.121203	0.108657	0.264651	41.6612
wetAMD	interleukin-18 receptor 1 levels	rs1812326	2	T	C	0.2401	0.0117	1.39e-93		-0.0197472	0.0207308	0.340818	421.127
wetAMD	interleukin-18 receptor 1 levels	rs58933240	2	A	C	0.2921	0.0144	1.75e-91		0.0199392	0.0204326	0.329139	411.47
wetAMD	Interleukin-1-alpha levels	rs11759846	6	A	G	-0.3263	0.0266	1.36e-34		-0.0186156	0.0504214	0.711979	150.477
wetAMD	Interleukin-20 receptor subunit alpha levels	rs11987533	8	A	G	0.1171	0.0198	3.34e-09		0.0308758	0.0287442	0.282753	34.9771
wetAMD	Interleukin-6 levels	rs2228145	1	A	C	-0.1684	0.0119	1.83e-45		0.0179854	0.0222478	0.418854	200.258
wetAMD	Interleukin-8 levels	rs12075	1	A	G	0.0667	0.0116	8.92e-09		-0.00578279	0.0204891	0.777761	33.0625
wetAMD	Interleukin-8 levels	rs6446951	4	A	G	-0.1894	0.0241	3.87e-15		-0.0770113	0.0515123	0.134912	61.7626
wetAMD	Latency-associated peptide transforming growth factor beta 1 levels	rs1800472	19	A	G	-0.4623	0.0335	2.55e-43		0.0778275	0.0563953	0.167576	190.44
wetAMD	Latency-associated peptide transforming growth factor beta 1 levels	rs73045256	19	A	G	-0.1921	0.0276	3.4e-12		0.0718368	0.0352438	0.0415222	48.4436
wetAMD	Leukemia inhibitory factor receptor levels	rs2289779	5	T	G	0.0788	0.0134	4.09e-09		-0.00557065	0.0205559	0.78639	34.5814
wetAMD	Leukemia inhibitory factor receptor levels	rs41307428	9	T	C	0.2027	0.0299	1.21e-11		0.0190866	0.0313918	0.543179	45.9584
wetAMD	Leukemia inhibitory factor receptor levels	rs635634	9	T	C	-0.2885	0.0153	2.61e-79		0.0888337	0.0251557	0.000413438	355.557
wetAMD	Monocyte chemoattractant protein-1 levels	rs11870164	17	T	C	0.0751	0.013	7.61e-09		-0.0322201	0.0225638	0.153304	33.3728
wetAMD	Monocyte chemoattractant protein-1 levels	rs12075	1	A	G	0.1694	0.0113	8.39e-51		-0.00578279	0.0204891	0.777761	224.735
wetAMD	Monocyte chemoattractant protein-1 levels	rs1846616	3	A	T	0.0856	0.0119	6.33e-13		0.0275408	0.0214259	0.198652	51.7432
wetAMD	Monocyte chemoattractant protein-1 levels	rs35728689	3	A	G	0.3004	0.0198	5.44e-52		0.036082	0.0378452	0.340382	230.181
wetAMD	Monocyte chemoattractant protein 2 levels	rs2005792	17	A	G	0.1744	0.0136	1.21e-37		0.0437887	0.0229468	0.056356	164.443
wetAMD	Monocyte chemoattractant protein 2 levels	rs3136674	17	T	C	-0.1803	0.0267	1.45e-11		0.063907	0.0455369	0.160495	45.6004
wetAMD	Monocyte chemoattractant protein 2 levels	rs553846395	17	T	G	0.8974	0.0241	1e-300		-5.93063	2.93464	0.0432892	1386.56
wetAMD	Monocyte chemoattractant protein-3 levels	rs12075	1	A	G	-0.0899	0.013	4.67e-12		-0.00578279	0.0204891	0.777761	47.8225
wetAMD	Monocyte chemoattractant protein-3 levels	rs2228467	3	T	C	-0.3169	0.0252	2.88e-36		-0.0642119	0.0385758	0.0959997	158.141
wetAMD	Monocyte chemoattractant protein-3 levels	rs4146770	3	T	C	-0.0933	0.0165	1.56e-08		-0.0315287	0.0266019	0.235938	31.9739
wetAMD	Monocyte chemoattractant protein-3 levels	rs7116054	11	T	C	-0.0998	0.0179	2.47e-08		0.0375731	0.033514	0.262238	31.0853
wetAMD	Monocyte chemoattractant protein-3 levels	rs7213460	17	A	G	0.0942	0.0132	9.58e-13		-0.0188898	0.0210073	0.368545	50.9277
wetAMD	Monocyte chemoattractant protein-4 levels	rs12075	1	A	G	0.189	0.0114	9.89e-62		-0.00578279	0.0204891	0.777761	274.861
wetAMD	Monocyte chemoattractant protein-4 levels	rs2721961	8	T	G	-0.1201	0.0133	1.72e-19		-0.0119033	0.0221512	0.591014	81.5423
wetAMD	Monocyte chemoattractant protein-4 levels	rs3136676	17	A	G	0.3903	0.0251	1.6e-54		0.0606206	0.0452828	0.180665	241.796
wetAMD	Monocyte chemoattractant protein-4 levels	rs3917900	17	A	G	0.1557	0.012	1.7e-38		0.0148013	0.0216919	0.495024	168.351
wetAMD	Monocyte chemoattractant protein-4 levels	rs72825017	17	T	G	-0.1997	0.0251	1.77e-15		-0.0865093	0.0454391	0.0569285	63.3007
wetAMD	Monocyte chemoattractant protein-4 levels	rs7612912	3	T	C	0.1281	0.012	1.33e-26		0.00687433	0.0215716	0.749974	113.956
wetAMD	Macrophage inflammatory protein 1a levels	rs56675286	17	A	C	-0.1806	0.0325	2.75e-08		0.00877473	0.067518	0.896597	30.8794
wetAMD	Macrophage inflammatory protein 1a levels	rs5743604	4	A	G	-0.0736	0.0135	4.98e-08		0.027003	0.0308599	0.381564	29.7227
wetAMD	Macrophage inflammatory protein 1a levels	rs7137828	12	T	C	-0.0837	0.0133	3.11e-10		-0.00448688	0.0208186	0.82936	39.6048
wetAMD	Macrophage inflammatory protein 1a levels	rs8951	17	T	C	-0.4102	0.0135	8.62e-203		-0.0655567	0.0278043	0.018384	923.259
wetAMD	Macrophage inflammatory protein 1a levels	rs9911791	17	A	G	0.176	0.0162	1.71e-27		-0.0325249	0.0236206	0.168521	118.031
wetAMD	Matrix metalloproteinase-1 levels	rs116889819	11	A	G	-0.176	0.03	4.45e-09		-0.0850347	0.0655788	0.194741	34.4178
wetAMD	Matrix metalloproteinase-1 levels	rs12141791	1	A	G	0.0859	0.013	3.9e-11		0.00959866	0.0212476	0.651447	43.6616
wetAMD	Matrix metalloproteinase-1 levels	rs141782294	11	A	G	0.3767	0.0445	2.56e-17		-0.0350958	0.0593404	0.554231	71.6591
wetAMD	Matrix metalloproteinase-1 levels	rs2155053	11	T	C	-0.3212	0.0264	4.68e-34		-0.00104814	0.0471795	0.982276	148.028
wetAMD	Matrix metalloproteinase-1 levels	rs2926741	12	T	C	-0.0704	0.0126	2.31e-08		-0.0390312	0.0221437	0.0779633	31.2179
wetAMD	Matrix metalloproteinase-1 levels	rs4734879	8	A	G	0.1136	0.0137	1.11e-16		0.0259263	0.0247717	0.29528	68.7568
wetAMD	Matrix metalloproteinase-1 levels	rs77095316	11	T	G	-0.1416	0.0238	2.69e-09		0.039766	0.0472127	0.399635	35.3975
wetAMD	Matrix metalloproteinase-10 levels	rs11225354	11	T	C	0.2957	0.0181	5.38e-60		0.017791	0.0315848	0.573246	266.898
wetAMD	Matrix metalloproteinase-10 levels	rs142915220	11	A	G	-0.3256	0.0494	4.37e-11		0.0281586	0.12416	0.820585	43.4425
wetAMD	Matrix metalloproteinase-10 levels	rs17099622	11	A	G	-0.2064	0.0233	8.12e-19		-0.0440641	0.0381625	0.248236	78.4707
wetAMD	Matrix metalloproteinase-10 levels	rs17860955	11	T	C	1.1371	0.047	2.6e-129		0.288935	0.149722	0.0536303	585.331
wetAMD	Matrix metalloproteinase-10 levels	rs72699188	9	C	G	-0.0931	0.0166	2.04e-08		-0.00763427	0.0290423	0.792653	31.4545
wetAMD	Neurotrophin-3 levels	rs28735437	15	C	G	-0.1168	0.0164	1.06e-12		0.0218181	0.03246	0.501486	50.7222
wetAMD	Osteoprotegerin levels	rs112635299	14	T	G	0.2618	0.0433	1.48e-09		-0.300991	0.0797193	0.000159603	36.5564
wetAMD	Osteoprotegerin levels	rs114165349	1	C	G	-0.1948	0.034	1.01e-08		0.0676637	0.0543311	0.212986	32.8262
wetAMD	Osteoprotegerin levels	rs2247769	8	T	C	-0.1705	0.0114	1.42e-50		-0.0231117	0.0209581	0.270132	223.686
wetAMD	Osteoprotegerin levels	rs704	17	A	G	-0.1404	0.0111	1.14e-36		0.0740192	0.0205411	0.000313993	159.988
wetAMD	Oncostatin-M levels	rs2511241	11	T	C	0.177	0.0236	6.38e-14		-0.0592393	0.0384721	0.123609	56.25
wetAMD	Oncostatin-M levels	rs3859189	17	A	G	0.1101	0.0117	4.95e-21		0.0157243	0.0207234	0.447991	88.5529
wetAMD	Oncostatin-M levels	rs653178	12	T	C	-0.0728	0.0132	3.48e-08		-0.00467518	0.0207938	0.822107	30.4169
wetAMD	Oncostatin-M levels	rs9264931	6	T	C	-0.1048	0.0191	4.09e-08		-0.0283327	0.0426678	0.506671	30.1062
wetAMD	Programmed cell death 1 ligand 1 levels	rs822335	9	T	C	-0.1295	0.012	3.77e-27		-0.0175768	0.0214733	0.413048	116.46
wetAMD	Stem cell factor levels	rs11608458	12	T	C	-0.0707	0.0122	6.83e-09		-0.00501599	0.0216521	0.8168	33.583
wetAMD	Stem cell factor levels	rs138854302	9	T	C	-0.1391	0.0205	1.16e-11		0.0499197	0.0381929	0.191199	46.0412
wetAMD	Stem cell factor levels	rs16942887	16	A	G	0.1658	0.0171	3.14e-22		0.0592801	0.0286795	0.0387356	94.0106
wetAMD	Stem cell factor levels	rs174535	11	T	C	-0.0735	0.0121	1.24e-09		0.0201358	0.0207502	0.331852	36.8981
wetAMD	Stem cell factor levels	rs2024570	20	T	C	-0.1985	0.0341	5.85e-09		-0.00905569	0.0638324	0.887185	33.8854
wetAMD	Stem cell factor levels	rs2740488	9	A	C	0.1156	0.0133	3.57e-18		0.0778816	0.0260387	0.00278074	75.5462
wetAMD	Stem cell factor levels	rs45617141	15	T	G	0.2803	0.0512	4.38e-08		-0.0490733	0.175247	0.779459	29.9713
wetAMD	Stem cell factor levels	rs6073958	20	T	C	-0.2858	0.0144	1.16e-87		0.0375998	0.0268066	0.160726	393.912
wetAMD	Stem cell factor levels	rs705379	7	A	G	0.0789	0.012	4.87e-11		0.0093507	0.0214089	0.662281	43.2306
wetAMD	Stem cell factor levels	rs798893	19	C	G	0.095	0.0141	1.61e-11		0.0595832	0.022321	0.00759924	45.3951
wetAMD	SIR2-like protein 2 levels	rs144373891	19	T	C	-0.5739	0.0515	7.69e-29		0.0701118	0.107769	0.51532	124.182
wetAMD	Signaling lymphocytic activation molecule levels	rs10212190	3	A	T	0.0727	0.0121	1.88e-09		0.0277697	0.0209809	0.185645	36.0992
wetAMD	Signaling lymphocytic activation molecule levels	rs12058421	1	A	C	-0.1256	0.0159	2.8e-15		0.00116376	0.0275891	0.966354	62.4001
wetAMD	Signaling lymphocytic activation molecule levels	rs2790462	10	T	C	-0.0747	0.0126	3.06e-09		-0.0831736	0.0245464	0.000702943	35.148
wetAMD	Signaling lymphocytic activation molecule levels	rs3184504	12	T	C	0.097	0.013	8.55e-14		0.000837499	0.0208624	0.967978	55.6746
wetAMD	Signaling lymphocytic activation molecule levels	rs56244095	17	A	C	0.1013	0.0156	8.38e-11		0.00646737	0.0231316	0.779792	42.1667
wetAMD	Signaling lymphocytic activation molecule levels	rs60094514	1	T	C	0.2209	0.0162	2.45e-42		0.0346235	0.0265739	0.192604	185.935
wetAMD	Sulfotransferase 1A1 levels	rs149278	16	T	C	-0.1882	0.0135	3.58e-44		0.00110472	0.0206234	0.95728	194.344
wetAMD	Sulfotransferase 1A1 levels	rs2731674	5	T	G	-0.083	0.0152	4.75e-08		-0.0118016	0.02334	0.613111	29.8173
wetAMD	Sulfotransferase 1A1 levels	rs66530140	4	T	C	-0.1678	0.0136	5.64e-35		0.00248569	0.0206616	0.904242	152.232
wetAMD	Transforming growth factor-alpha levels	rs3859189	17	A	G	0.0655	0.0116	1.64e-08		0.0157243	0.0207234	0.447991	31.8835
wetAMD	Transforming growth factor-alpha levels	rs72912115	2	A	T	0.137	0.0184	9.65e-14		-0.0401585	0.033128	0.225428	55.4377
wetAMD	TNF-beta levels	rs2364485	12	A	C	0.1759	0.0189	1.32e-20		-0.0231126	0.0262945	0.379408	86.618
wetAMD	TNF-beta levels	rs2523882	6	T	C	-0.1991	0.0144	1.77e-43		-0.0219731	0.0213256	0.302841	191.169
wetAMD	TNF-beta levels	rs2844500	6	T	C	-0.6283	0.0196	1.8e-225		-0.0462258	0.0293886	0.115737	1027.59
wetAMD	TNF-beta levels	rs3131932	6	A	G	-0.0928	0.0131	1.4e-12		0.0188325	0.0212147	0.374699	50.1826
wetAMD	TNF-beta levels	rs7137828	12	T	C	-0.1333	0.0133	1.21e-23		-0.00448688	0.0208186	0.82936	100.452
wetAMD	Tumor necrosis factor receptor superfamily member 9 levels	rs1776354	1	A	G	-0.1301	0.013	1.41e-23		-0.0236682	0.0206162	0.25095	100.154
wetAMD	Tumor necrosis factor receptor superfamily member 9 levels	rs2854008	6	A	G	0.0926	0.0149	5.14e-10		0.0733592	0.0269885	0.00656448	38.6233
wetAMD	Tumor necrosis factor ligand superfamily member 14 levels	rs11569551	19	A	G	0.2584	0.0327	2.74e-15		0.0462941	0.0445092	0.298292	62.4438
wetAMD	Tumor necrosis factor ligand superfamily member 14 levels	rs11950562	5	A	C	0.0785	0.0132	2.73e-09		0.0345066	0.0216227	0.110521	35.3664
wetAMD	Tumor necrosis factor ligand superfamily member 14 levels	rs184708984	15	T	C	-0.6334	0.1109	1.12e-08		0.307035	0.285671	0.282471	32.6207
wetAMD	Tumor necrosis factor ligand superfamily member 14 levels	rs344560	19	T	C	-0.4894	0.0273	7.29e-72		-0.0901505	0.0446181	0.0433321	321.368
wetAMD	TNF-related apoptosis-inducing ligand levels	rs1065657	6	A	G	0.0655	0.0118	2.84e-08		0.0313711	0.0208082	0.131648	30.8119
wetAMD	TNF-related apoptosis-inducing ligand levels	rs174533	11	A	G	0.0787	0.0121	7.81e-11		-0.0195337	0.0207585	0.346707	42.3037
wetAMD	TNF-related apoptosis-inducing ligand levels	rs28929474	14	T	C	0.6692	0.044	3.08e-52		-0.312826	0.0807948	0.000108007	231.316
wetAMD	TNF-related apoptosis-inducing ligand levels	rs4760	19	A	G	0.3554	0.0163	2.14e-105		-0.00499066	0.0277539	0.857295	475.401
wetAMD	TNF-related apoptosis-inducing ligand levels	rs490342	3	T	G	0.1252	0.02	3.85e-10		0.080623	0.0433121	0.0626816	39.1876
wetAMD	TNF-related apoptosis-inducing ligand levels	rs5030044	3	A	G	0.285	0.0187	1.9e-52		-0.0612175	0.0303089	0.043406	232.277
wetAMD	TNF-related apoptosis-inducing ligand levels	rs574044675	3	A	C	0.5818	0.0399	3.69e-48		0.0580086	0.061607	0.346402	212.619
wetAMD	TNF-related apoptosis-inducing ligand levels	rs8178824	17	T	C	0.2575	0.037	3.42e-12		-0.147052	0.104016	0.15744	48.4341
wetAMD	TNF-related activation-induced cytokine levels	rs117113213	20	A	G	-0.1646	0.03	4.1e-08		0.0318637	0.0418329	0.446245	30.1035
wetAMD	TNF-related activation-induced cytokine levels	rs11713634	3	A	G	-0.0978	0.015	7.03e-11		-0.0121505	0.0215099	0.572155	42.5104
wetAMD	TNF-related activation-induced cytokine levels	rs2468187	8	T	C	-0.1618	0.0118	8.62e-43		0.0220211	0.0222652	0.322646	188.015
wetAMD	TNF-related activation-induced cytokine levels	rs4512994	13	A	C	0.1172	0.0116	5.33e-24		0.0200575	0.0209723	0.338879	102.08
wetAMD	TNF-related activation-induced cytokine levels	rs62501135	8	A	G	-0.1532	0.0148	4.13e-25		-0.0732591	0.0268895	0.00644095	107.15
wetAMD	TNF-related activation-induced cytokine levels	rs704	17	A	G	-0.1085	0.0116	8.48e-21		0.0740192	0.0205411	0.000313993	87.487
wetAMD	TNF-related activation-induced cytokine levels	rs79287178	3	A	G	-0.4987	0.0343	6.82e-48		-0.0630736	0.0514694	0.220402	211.393
wetAMD	Thymic stromal lymphopoietin levels	rs4724126	7	T	G	0.0846	0.0152	2.61e-08		-0.0196527	0.022397	0.380232	30.978
wetAMD	Tumor necrosis factor ligand superfamily member 12 levels	rs10831650	11	A	G	0.0692	0.0125	3.09e-08		0.00558027	0.022625	0.805185	30.6473
wetAMD	Tumor necrosis factor ligand superfamily member 12 levels	rs13107325	4	T	C	0.2027	0.0236	8.77e-18		0.0303103	0.0868584	0.727118	73.7706
wetAMD	Tumor necrosis factor ligand superfamily member 12 levels	rs34790908	17	T	C	0.211	0.0129	3.9e-60		-0.0109565	0.0240489	0.648685	267.538
wetAMD	Tumor necrosis factor ligand superfamily member 12 levels	rs579459	9	T	C	0.1098	0.0157	2.68e-12		-0.079308	0.0242638	0.00108091	48.9109
wetAMD	Tumor necrosis factor ligand superfamily member 12 levels	rs7503751	17	A	G	-0.1386	0.0238	5.76e-09		0.105295	0.0467937	0.024436	33.9135
wetAMD	Tumor necrosis factor ligand superfamily member 12 levels	rs9842051	3	C	G	0.1192	0.014	1.68e-17		0.0181939	0.0267296	0.496085	72.4931
wetAMD	Urokinase-type plasminogen activator levels	rs11220462	11	A	G	-0.1024	0.0161	2.01e-10		0.0204495	0.0262546	0.436044	40.4528
wetAMD	Urokinase-type plasminogen activator levels	rs2227575	10	A	C	-0.0946	0.0115	1.93e-16		0.00247737	0.0205335	0.903968	67.6685
wetAMD	Urokinase-type plasminogen activator levels	rs4251805	19	T	C	-0.422	0.0311	6.1e-42		-0.00506052	0.0550672	0.92678	184.121
wetAMD	Urokinase-type plasminogen activator levels	rs4760	19	A	G	0.1408	0.0165	1.42e-17		-0.00499066	0.0277539	0.857295	72.8178
wetAMD	Urokinase-type plasminogen activator levels	rs4800787	18	T	C	-0.094	0.0125	5.48e-14		-0.0197975	0.0211883	0.350118	56.5504
wetAMD	Urokinase-type plasminogen activator levels	rs7406661	17	T	C	-0.1107	0.0156	1.28e-12		-0.00817535	0.0231372	0.723832	50.3554
wetAMD	Urokinase-type plasminogen activator levels	rs7564243	2	A	G	-0.0852	0.0114	7.8e-14		0.00941837	0.0207908	0.650544	55.856
wetAMD	Vascular endothelial growth factor A levels	rs10822155	10	A	C	0.0838	0.0117	7.93e-13		0.00772865	0.0209805	0.712595	51.2999
wetAMD	Vascular endothelial growth factor A levels	rs114694170	5	T	C	-0.1625	0.0267	1.16e-09		0.0171731	0.0442811	0.698149	37.0411
wetAMD	Vascular endothelial growth factor A levels	rs62401205	6	A	C	-0.2112	0.0333	2.26e-10		0.00127082	0.0418513	0.975776	40.2253
wetAMD	Vascular endothelial growth factor A levels	rs6921438	6	A	G	-0.4343	0.0113	1e-300		-0.0318407	0.0205162	0.120667	1477.14
wetAMD	Vascular endothelial growth factor A levels	rs6993770	8	A	T	0.1231	0.0134	4.06e-20		0.026483	0.0246754	0.283157	84.393
wetAMD	Artemin levels	rs118115625	12	T	C	0.1703	0.0362	2.55e-06		-0.0847072	0.0860574	0.324963	22.1316
wetAMD	Artemin levels	rs1329733	9	A	G	-0.0674	0.0136	7.2e-07		0.0221029	0.0205012	0.280977	24.5608
wetAMD	Artemin levels	rs13303278	1	A	C	-0.0664	0.0144	4.01e-06		-0.0278832	0.0205752	0.175359	21.2623
wetAMD	Artemin levels	rs1370215	18	T	C	-0.07	0.0153	4.76e-06		0.00992063	0.0225116	0.659438	20.9321
wetAMD	Artemin levels	rs138311590	4	A	G	-0.0811	0.0176	4.07e-06		-0.0410294	0.0276529	0.13788	21.2332
wetAMD	Artemin levels	rs142585779	9	T	C	0.2119	0.0435	1.11e-06		-0.102836	0.0559759	0.0661866	23.7292
wetAMD	Artemin levels	rs142970662	7	A	G	0.311	0.0639	1.13e-06		-0.121548	0.106813	0.255144	23.6875
wetAMD	Artemin levels	rs17340161	5	A	G	-0.0873	0.0189	3.86e-06		-0.0269825	0.0308938	0.382449	21.3356
wetAMD	Artemin levels	rs3003450	1	T	G	0.0632	0.0137	3.97e-06		-0.00542466	0.0214757	0.800581	21.281
wetAMD	Artemin levels	rs55885546	8	A	G	-0.2047	0.044	3.28e-06		0.0147688	0.0510412	0.772312	21.6436
wetAMD	Artemin levels	rs62277657	3	A	G	0.0833	0.0166	5.22e-07		0.0233203	0.0275105	0.396612	25.181
wetAMD	Artemin levels	rs76672219	1	A	C	-0.3226	0.0682	2.24e-06		0.0800039	0.0961849	0.405537	22.3748
wetAMD	Artemin levels	rs9496445	6	T	C	0.0853	0.0181	2.44e-06		-0.0596455	0.0301245	0.0477079	22.2096
wetAMD	Artemin levels	rs9941952	22	T	C	0.0765	0.0167	4.63e-06		-0.0100743	0.0237541	0.671488	20.9841
wetAMD	Axin-1 levels	rs115455827	5	A	G	0.1447	0.0305	2.09e-06		-0.00353864	0.0395992	0.928795	22.508
wetAMD	Axin-1 levels	rs117097664	6	A	C	0.2444	0.0522	2.84e-06		-0.0904653	0.0772585	0.241622	21.9211
wetAMD	Axin-1 levels	rs148317708	18	A	G	-0.212	0.042	4.47e-07		0.0699352	0.103728	0.500175	25.4785
wetAMD	Axin-1 levels	rs2470622	8	A	G	-0.1229	0.0242	3.8e-07		0.0360445	0.0386331	0.350823	25.7913
wetAMD	Axin-1 levels	rs2691530	7	T	C	-0.067	0.0133	4.71e-07		0.0177019	0.0207634	0.393907	25.3774
wetAMD	Axin-1 levels	rs2712427	3	A	G	0.0626	0.0134	2.99e-06		-0.00441634	0.0207211	0.831223	21.8242
wetAMD	Axin-1 levels	rs428324	18	T	C	0.0692	0.0148	2.93e-06		0.0133892	0.0207501	0.518759	21.8619
wetAMD	Axin-1 levels	rs7171268	15	T	C	0.1554	0.0329	2.32e-06		-0.0487664	0.0539354	0.365908	22.3105
wetAMD	Caspase 8 levels	rs1034059	6	A	G	0.0681	0.0145	2.65e-06		-0.0140409	0.0229408	0.540507	22.0576
wetAMD	Caspase 8 levels	rs11709039	3	T	C	0.0781	0.0168	3.34e-06		-0.0303007	0.0316078	0.337737	21.6114
wetAMD	Caspase 8 levels	rs12073499	1	A	C	-0.0812	0.0167	1.16e-06		-0.0230049	0.0261825	0.379597	23.6417
wetAMD	Caspase 8 levels	rs148608719	5	A	G	0.3474	0.0683	3.65e-07		-0.00294547	0.0587909	0.960042	25.8713
wetAMD	Caspase 8 levels	rs187405204	7	T	C	0.4195	0.0912	4.23e-06		0.144551	0.0935467	0.122292	21.158
wetAMD	Caspase 8 levels	rs34154371	1	T	C	-0.2016	0.0422	1.78e-06		0.121174	0.0859624	0.158653	22.8221
wetAMD	Caspase 8 levels	rs73306603	10	T	C	0.2044	0.0412	7.01e-07		-0.0420351	0.124458	0.735555	24.6132
wetAMD	Caspase 8 levels	rs78449258	9	A	G	-0.2001	0.0428	2.94e-06		-0.0643187	0.114161	0.573161	21.8578
wetAMD	Macrophage colony-stimulating factor 1 levels	rs115370595	2	A	G	-0.2277	0.0496	4.42e-06		0.107221	0.104424	0.304519	21.0748
wetAMD	Macrophage colony-stimulating factor 1 levels	rs116443177	2	T	C	0.0827	0.0173	1.75e-06		0.00160891	0.0268543	0.952225	22.8517
wetAMD	Macrophage colony-stimulating factor 1 levels	rs11685487	2	T	C	0.0944	0.0196	1.46e-06		-0.00995636	0.0315986	0.752693	23.197
wetAMD	Macrophage colony-stimulating factor 1 levels	rs142421172	1	A	G	0.1439	0.031	3.45e-06		0.0911887	0.0418856	0.0294734	21.5476
wetAMD	Macrophage colony-stimulating factor 1 levels	rs17610659	1	T	C	0.1684	0.0118	3.31e-46		0.0299306	0.0204078	0.142478	203.667
wetAMD	Macrophage colony-stimulating factor 1 levels	rs17734417	14	T	C	-0.1225	0.0265	3.79e-06		0.0225946	0.0494125	0.647481	21.3688
wetAMD	Macrophage colony-stimulating factor 1 levels	rs563284470	3	A	G	0.2087	0.0385	5.93e-08		0.00311827	0.0665282	0.962616	29.3848
wetAMD	Macrophage colony-stimulating factor 1 levels	rs7227917	18	A	G	-0.0872	0.0185	2.43e-06		-0.0743402	0.0289083	0.0101233	22.2172
wetAMD	Macrophage colony-stimulating factor 1 levels	rs72783071	16	T	C	-0.199	0.0414	1.53e-06		0.0632065	0.0813962	0.437436	23.105
wetAMD	Macrophage colony-stimulating factor 1 levels	rs74849049	3	T	G	-0.0914	0.02	4.88e-06		-0.0827695	0.0339701	0.0148286	20.8849
wetAMD	Macrophage colony-stimulating factor 1 levels	rs7538029	1	A	C	0.0775	0.0165	2.64e-06		-0.0171822	0.0227189	0.449471	22.0615
wetAMD	Macrophage colony-stimulating factor 1 levels	rs75869070	14	A	G	0.1151	0.0239	1.47e-06		-0.00496723	0.0543103	0.927127	23.1929
wetAMD	Macrophage colony-stimulating factor 1 levels	rs76421506	3	A	G	0.0778	0.0168	3.64e-06		-0.0365906	0.0291373	0.209189	21.4457
wetAMD	C-X-C motif chemokine 1 levels	rs10734292	11	A	G	0.123	0.0267	4.09e-06		-0.0317701	0.0474591	0.503227	21.2221
wetAMD	C-X-C motif chemokine 1 levels	rs11880837	19	A	G	0.0583	0.0127	4.42e-06		-0.00054345	0.0213346	0.979678	21.0732
wetAMD	C-X-C motif chemokine 1 levels	rs1366946	4	T	C	-0.3134	0.0134	5.65e-121		0.000944529	0.0243183	0.969018	547.001
wetAMD	C-X-C motif chemokine 1 levels	rs2122155	4	A	G	-0.0538	0.0117	4.26e-06		-0.00183524	0.0207398	0.929488	21.1443
wetAMD	C-X-C motif chemokine 1 levels	rs2280441	15	A	G	-0.1443	0.0312	3.75e-06		0.0786527	0.0698041	0.259843	21.3906
wetAMD	C-X-C motif chemokine 1 levels	rs4474574	13	T	C	-0.365	0.0779	2.79e-06		0.247625	0.463141	0.592882	21.9539
wetAMD	C-X-C motif chemokine 1 levels	rs62311721	4	T	C	-0.186	0.0407	4.88e-06		-0.0597087	0.04462	0.180844	20.8851
wetAMD	Interferon gamma levels	rs140562194	11	T	C	0.4666	0.0897	1.97e-07		0.13589	0.130189	0.296582	27.0586
wetAMD	Interferon gamma levels	rs4810686	20	T	C	0.0671	0.0137	9.69e-07		0.00441116	0.0208251	0.832248	23.9885
wetAMD	Interferon gamma levels	rs531747046	16	T	G	0.2684	0.0573	2.81e-06		0.0735055	0.0726238	0.311471	21.941
wetAMD	Interferon gamma levels	rs61863416	10	A	G	0.136	0.0283	1.54e-06		-0.0188823	0.0533766	0.723521	23.0943
wetAMD	Interferon gamma levels	rs62230781	21	A	G	0.2184	0.0403	5.98e-08		0.0876949	0.0524997	0.0948418	29.3694
wetAMD	Interferon gamma levels	rs6442763	3	A	C	0.0648	0.014	3.68e-06		-0.0151095	0.0211088	0.474122	21.4237
wetAMD	Interferon gamma levels	rs67101138	2	T	G	0.1461	0.0307	1.95e-06		-0.0832575	0.0477107	0.0809767	22.6477
wetAMD	Interferon gamma levels	rs704	17	A	G	-0.0635	0.0127	5.73e-07		0.0740192	0.0205411	0.000313993	25
wetAMD	Interferon gamma levels	rs74903999	13	T	C	0.3485	0.0708	8.55e-07		0.404296	0.106413	0.000145108	24.2292
wetAMD	Interleukin-10 receptor subunit alpha levels	rs10091841	8	T	G	0.064	0.0135	2.13e-06		0.0105658	0.0210992	0.616534	22.4746
wetAMD	Interleukin-10 receptor subunit alpha levels	rs143313574	16	T	C	-0.3868	0.0841	4.24e-06		0.0476279	0.0655445	0.46744	21.1534
wetAMD	Interleukin-10 receptor subunit alpha levels	rs17832137	14	A	G	0.1676	0.0343	1.03e-06		0.00160134	0.0460648	0.972269	23.8759
wetAMD	Interleukin-10 receptor subunit alpha levels	rs180893431	6	A	C	0.4057	0.0865	2.73e-06		-0.47446	0.189791	0.0124225	21.9977
wetAMD	Interleukin-10 receptor subunit alpha levels	rs286605	5	T	G	0.0623	0.0131	1.98e-06		-0.0135774	0.0208108	0.51413	22.6169
wetAMD	Interleukin-10 receptor subunit alpha levels	rs3135932	11	A	G	-0.0844	0.0168	5.07e-07		0.0234242	0.025661	0.361331	25.2387
wetAMD	Interleukin-10 receptor subunit alpha levels	rs41272625	3	T	G	0.082	0.0179	4.63e-06		-0.0677679	0.0339852	0.0461477	20.9856
wetAMD	Interleukin-10 receptor subunit alpha levels	rs6670799	1	A	G	-0.1247	0.0252	7.48e-07		0.0438493	0.0352215	0.213147	24.4868
wetAMD	Interleukin-10 receptor subunit alpha levels	rs74719858	14	A	G	0.3915	0.0823	1.97e-06		-0.159578	0.0517894	0.0020611	22.6289
wetAMD	Interleukin-10 receptor subunit alpha levels	rs80137559	10	T	C	0.2347	0.0511	4.37e-06		-0.0106805	0.0661502	0.871732	21.0952
wetAMD	Interleukin-13 levels	rs10446322	3	A	G	0.064	0.0132	1.24e-06		-0.0230322	0.0221737	0.298935	23.5078
wetAMD	Interleukin-13 levels	rs10917637	1	A	G	0.0692	0.0136	3.61e-07		0.011058	0.0218576	0.612919	25.8901
wetAMD	Interleukin-13 levels	rs11251952	10	A	G	-0.1845	0.0397	3.36e-06		-0.0201135	0.0400395	0.615428	21.5979
wetAMD	Interleukin-13 levels	rs13119159	4	A	G	0.0739	0.0132	2.16e-08		0.0206238	0.0205569	0.315738	31.343
wetAMD	Interleukin-13 levels	rs141726773	13	T	C	0.2093	0.0446	2.69e-06		0.0738944	0.0513295	0.149978	22.0226
wetAMD	Interleukin-13 levels	rs149979178	7	A	G	0.1832	0.039	2.63e-06		0.0129407	0.0389979	0.740016	22.0659
wetAMD	Interleukin-13 levels	rs55924857	15	T	C	-0.0934	0.0183	3.33e-07		0.0251906	0.0274585	0.358929	26.049
wetAMD	Interleukin-13 levels	rs59235092	16	A	G	0.2122	0.0439	1.34e-06		-0.0023799	0.0593159	0.967996	23.3648
wetAMD	Interleukin-13 levels	rs76219628	7	A	G	0.169	0.0357	2.2e-06		0.0586904	0.0627747	0.34982	22.4097
wetAMD	Interleukin-13 levels	rs9881117	3	A	G	-0.0656	0.0141	3.28e-06		-0.0235082	0.0211156	0.265577	21.6456
wetAMD	Interleukin-17A levels	rs12599620	16	T	C	-0.0726	0.0153	2.08e-06		-0.0264188	0.0220651	0.231186	22.516
wetAMD	Interleukin-17A levels	rs17448036	3	A	G	-0.0585	0.0128	4.87e-06		-0.0400906	0.0204489	0.0499344	20.8878
wetAMD	Interleukin-17A levels	rs2429911	17	T	C	0.2309	0.0486	2.02e-06		0.0591436	0.0998061	0.553458	22.5723
wetAMD	Interleukin-17A levels	rs28852438	7	A	G	-0.068	0.0148	4.34e-06		0.0166562	0.0217912	0.444657	21.1103
wetAMD	Interleukin-17A levels	rs33998516	1	A	C	-0.0802	0.0164	1.01e-06		0.00569338	0.0225054	0.800285	23.9145
wetAMD	Interleukin-17A levels	rs34557923	10	T	G	0.2446	0.0517	2.23e-06		-0.0985655	0.0906332	0.276807	22.3837
wetAMD	Interleukin-17A levels	rs4877075	9	A	G	0.0908	0.0192	2.25e-06		-0.042991	0.0274928	0.117885	22.365
wetAMD	Interleukin-17A levels	rs75788494	2	T	C	-0.2432	0.0525	3.61e-06		0.0726512	0.0881113	0.409633	21.459
wetAMD	Interleukin-17A levels	rs77529534	9	T	C	-0.1279	0.0272	2.57e-06		-0.00684941	0.0320269	0.830653	22.1107
wetAMD	Interleukin-17A levels	rs77595989	12	T	G	0.1696	0.0371	4.84e-06		-0.0887829	0.0449277	0.0481404	20.898
wetAMD	Interleukin-1-alpha levels	rs10233998	7	T	G	0.131	0.0286	4.64e-06		0.0135111	0.0516205	0.793524	20.9802
wetAMD	Interleukin-1-alpha levels	rs115494443	1	A	G	0.2658	0.0565	2.55e-06		0.0881411	0.101875	0.386934	22.1316
wetAMD	Interleukin-1-alpha levels	rs115602471	2	T	C	0.2215	0.0469	2.33e-06		0.0469551	0.163548	0.774034	22.305
wetAMD	Interleukin-1-alpha levels	rs117537822	17	T	C	0.2176	0.0439	7.17e-07		0.0762692	0.0558843	0.172326	24.5691
wetAMD	Interleukin-1-alpha levels	rs11759846	6	A	G	-0.3263	0.0266	1.36e-34		-0.0186156	0.0504214	0.711979	150.477
wetAMD	Interleukin-1-alpha levels	rs11878153	18	A	G	0.1116	0.0221	4.42e-07		0.0191763	0.0293747	0.513874	25.5002
wetAMD	Interleukin-1-alpha levels	rs12047801	1	T	C	0.0783	0.0171	4.67e-06		-0.026416	0.0319646	0.408569	20.9668
wetAMD	Interleukin-1-alpha levels	rs4767214	12	T	C	0.062	0.013	1.85e-06		-0.0373207	0.0204513	0.0680221	22.7456
wetAMD	Interleukin-1-alpha levels	rs523604	11	A	G	0.0754	0.0142	1.1e-07		0.0222333	0.0206711	0.282118	28.1946
wetAMD	Interleukin-1-alpha levels	rs61098036	17	A	G	-0.0856	0.0187	4.7e-06		0.0157564	0.0282619	0.577176	20.9539
wetAMD	Interleukin-2 levels	rs10996419	10	T	C	-0.1222	0.0259	2.38e-06		0.00749652	0.0321774	0.815781	22.2609
wetAMD	Interleukin-2 levels	rs201229721	9	A	C	-0.1468	0.0309	2.03e-06		0.043735	0.0707649	0.536553	22.5702
wetAMD	Interleukin-2 levels	rs28515912	17	A	C	-0.0723	0.0149	1.22e-06		0.0121067	0.0212084	0.568106	23.5453
wetAMD	Interleukin-2 levels	rs36006983	16	T	C	-0.0728	0.0153	1.95e-06		-0.00883708	0.0266238	0.739948	22.6402
wetAMD	Interleukin-2 levels	rs4703508	5	T	C	-0.1216	0.026	2.91e-06		0.0059832	0.0584857	0.918517	21.8736
wetAMD	Interleukin-2 levels	rs6535212	4	T	G	-0.0646	0.0139	3.36e-06		-0.0180436	0.022186	0.416052	21.5991
wetAMD	Interleukin-2 levels	rs74852566	10	T	G	-0.1999	0.0431	3.52e-06		-0.0507261	0.0735053	0.49013	21.5115
wetAMD	Interleukin-2 levels	rs75739108	3	T	C	0.1737	0.038	4.85e-06		-0.0437918	0.0447963	0.328283	20.8945
wetAMD	Interleukin-2 levels	rs77832761	13	A	G	0.1922	0.0414	3.44e-06		0.0459277	0.0494076	0.352595	21.5529
wetAMD	Interleukin-2 levels	rs77853517	3	T	C	-0.1048	0.0217	1.37e-06		0.0275623	0.0266447	0.300931	23.324
wetAMD	Interleukin-2 levels	rs79419497	2	A	G	0.2016	0.0424	1.99e-06		-0.149268	0.0784195	0.0569823	22.6073
wetAMD	Interleukin-2 levels	rs79925007	4	T	G	0.1176	0.0255	3.99e-06		0.00522386	0.031595	0.868678	21.2684
wetAMD	Interleukin-20 levels	rs114209791	2	A	G	-0.2134	0.046	3.5e-06		0.0784814	0.0744975	0.292122	21.5215
wetAMD	Interleukin-20 levels	rs114363239	1	T	C	-0.2372	0.0487	1.11e-06		0.072847	0.106716	0.494844	23.7231
wetAMD	Interleukin-20 levels	rs117977288	16	T	G	-0.1546	0.0316	9.96e-07		0.0337799	0.0489033	0.489722	23.9356
wetAMD	Interleukin-20 levels	rs12498781	4	A	G	0.0635	0.0137	3.57e-06		0.0217727	0.024969	0.383214	21.4836
wetAMD	Interleukin-20 levels	rs138771212	8	A	G	-0.3596	0.0778	3.8e-06		-0.211565	0.124693	0.0897553	21.3639
wetAMD	Interleukin-20 levels	rs146918864	2	T	C	-0.2551	0.0515	7.29e-07		-0.0253932	0.0531591	0.632877	24.5362
wetAMD	Interleukin-20 levels	rs188205021	11	T	C	-0.222	0.0427	2e-07		0.0700404	0.0984162	0.476666	27.0303
wetAMD	Interleukin-20 levels	rs200680034	7	A	G	-0.3598	0.071	4.03e-07		0.131315	0.157588	0.404685	25.6806
wetAMD	Interleukin-20 levels	rs28542561	15	T	C	-0.1753	0.0372	2.45e-06		-0.0283469	0.0520837	0.586265	22.2064
wetAMD	Interleukin-20 levels	rs72633862	1	T	G	-0.1722	0.0376	4.65e-06		-0.0181867	0.0523003	0.728038	20.9745
wetAMD	Interleukin-20 levels	rs72659995	14	T	C	-0.1232	0.0267	3.95e-06		-0.0182172	0.038864	0.639253	21.2911
wetAMD	Interleukin-20 receptor subunit alpha levels	rs113153423	8	A	G	0.1913	0.0407	2.6e-06		0.0729188	0.0739545	0.324136	22.0923
wetAMD	Interleukin-20 receptor subunit alpha levels	rs11987533	8	A	G	0.1171	0.0198	3.34e-09		0.0308758	0.0287442	0.282753	34.9771
wetAMD	Interleukin-20 receptor subunit alpha levels	rs12056343	8	T	G	-0.0761	0.0166	4.55e-06		0.00814153	0.0228616	0.721749	21.0161
wetAMD	Interleukin-20 receptor subunit alpha levels	rs143067549	5	T	C	-0.4166	0.091	4.69e-06		-0.343485	0.195803	0.0793908	20.9583
wetAMD	Interleukin-20 receptor subunit alpha levels	rs149111746	17	A	G	0.2357	0.0511	3.98e-06		-0.0262016	0.0725878	0.718127	21.2754
wetAMD	Interleukin-20 receptor subunit alpha levels	rs540645152	1	A	C	-0.0817	0.0155	1.36e-07		-0.0322863	0.0212553	0.128769	27.7831
wetAMD	Interleukin-20 receptor subunit alpha levels	rs544388667	3	A	G	0.3626	0.075	1.33e-06		0.0411042	0.0635468	0.517739	23.374
wetAMD	Interleukin-20 receptor subunit alpha levels	rs59446445	5	A	G	0.1741	0.038	4.61e-06		0.0212848	0.071262	0.765181	20.9909
wetAMD	Interleukin-20 receptor subunit alpha levels	rs72785422	16	T	C	0.0897	0.0195	4.22e-06		0.0266798	0.0300806	0.37511	21.16
wetAMD	Interleukin-22 receptor subunit alpha-1 levels	rs117263973	21	A	G	0.3467	0.0752	4.02e-06		0.21418	0.130957	0.101944	21.2555
wetAMD	Interleukin-22 receptor subunit alpha-1 levels	rs12240324	10	A	G	0.2203	0.047	2.77e-06		0.00705923	0.0512516	0.890448	21.9702
wetAMD	Interleukin-22 receptor subunit alpha-1 levels	rs13257574	8	T	C	0.2714	0.0584	3.36e-06		0.151174	0.103867	0.145544	21.597
wetAMD	Interleukin-22 receptor subunit alpha-1 levels	rs1473089	4	A	C	0.2679	0.0561	1.79e-06		-0.0661097	0.208786	0.751519	22.8045
wetAMD	Interleukin-22 receptor subunit alpha-1 levels	rs17256492	14	T	C	-0.0751	0.0162	3.56e-06		0.0123461	0.0280751	0.660117	21.4907
wetAMD	Interleukin-22 receptor subunit alpha-1 levels	rs3181361	9	T	C	0.27	0.0582	3.5e-06		-0.0713232	0.100685	0.478708	21.5219
wetAMD	Interleukin-22 receptor subunit alpha-1 levels	rs4811167	20	T	C	0.0632	0.0134	2.4e-06		-0.00416412	0.0207087	0.840635	22.2446
wetAMD	Interleukin-22 receptor subunit alpha-1 levels	rs56282088	8	A	G	0.2815	0.0571	8.23e-07		0.247942	0.191153	0.194601	24.3044
wetAMD	Interleukin-22 receptor subunit alpha-1 levels	rs75590335	4	A	G	0.1722	0.037	3.25e-06		-0.0238193	0.0497473	0.632077	21.6602
wetAMD	Interleukin-22 receptor subunit alpha-1 levels	rs78594373	2	T	C	-0.1271	0.0273	3.23e-06		0.0538001	0.0487916	0.270179	21.6753
wetAMD	Interleukin-24 levels	rs11256610	10	A	G	0.3005	0.0641	2.76e-06		-0.0324138	0.270899	0.904758	21.9772
wetAMD	Interleukin-24 levels	rs116790447	1	T	C	0.1729	0.0371	3.16e-06		-0.0105538	0.0534283	0.843411	21.7191
wetAMD	Interleukin-24 levels	rs117613902	14	A	G	-0.3	0.0657	4.97e-06		-0.0815422	0.166702	0.624735	20.8503
wetAMD	Interleukin-24 levels	rs143986178	21	A	G	0.2969	0.0644	4.02e-06		-0.354849	0.202837	0.0802158	21.2544
wetAMD	Interleukin-24 levels	rs167018	7	A	G	0.0657	0.0136	1.36e-06		0.0130976	0.0206734	0.526376	23.3374
wetAMD	Interleukin-24 levels	rs2341294	5	A	G	-0.1318	0.028	2.51e-06		-0.00452167	0.0370259	0.902802	22.1572
wetAMD	Interleukin-24 levels	rs60306270	16	A	G	-0.0886	0.0191	3.51e-06		-0.043245	0.0365286	0.236465	21.5179
wetAMD	Interleukin-24 levels	rs73169406	22	A	G	0.111	0.0207	8.22e-08		-0.0377936	0.0335729	0.260285	28.7545
wetAMD	Interleukin-2 receptor subunit beta levels	rs115890206	2	A	G	0.232	0.0502	3.81e-06		-0.106504	0.137311	0.437962	21.3584
wetAMD	Interleukin-2 receptor subunit beta levels	rs116007066	4	A	G	-0.2101	0.0441	1.9e-06		0.151739	0.0672014	0.0239469	22.6973
wetAMD	Interleukin-2 receptor subunit beta levels	rs11630708	15	T	C	-0.2102	0.0443	2.09e-06		-0.0203688	0.058972	0.729795	22.5143
wetAMD	Interleukin-2 receptor subunit beta levels	rs117538197	17	T	C	0.1213	0.0261	3.36e-06		-0.00283134	0.0469313	0.951893	21.5993
wetAMD	Interleukin-2 receptor subunit beta levels	rs13001788	2	T	C	0.2769	0.0557	6.65e-07		-0.0353659	0.087941	0.68757	24.7136
wetAMD	Interleukin-2 receptor subunit beta levels	rs141460846	11	T	C	-0.2471	0.0535	3.86e-06		0.105197	0.0786121	0.18084	21.3323
wetAMD	Interleukin-2 receptor subunit beta levels	rs17549820	4	T	C	0.0631	0.0129	1e-06		0.0468278	0.0208185	0.0244912	23.9265
wetAMD	Interleukin-2 receptor subunit beta levels	rs2157876	12	T	G	-0.1133	0.0239	2.13e-06		-0.050988	0.0341695	0.135644	22.4732
wetAMD	Interleukin-2 receptor subunit beta levels	rs34246740	11	T	C	-0.0721	0.0156	3.8e-06		0.013068	0.0262956	0.619214	21.361
wetAMD	Interleukin-2 receptor subunit beta levels	rs9321271	6	A	C	-0.157	0.0325	1.36e-06		-0.00110583	0.0887888	0.990063	23.3363
wetAMD	Interleukin-2 receptor subunit beta levels	rs9921181	16	A	G	-0.0606	0.0128	2.2e-06		0.0211402	0.0215521	0.326647	22.4143
wetAMD	Interleukin-33 levels	rs1013434	21	T	C	-0.0732	0.0158	3.61e-06		-0.0149178	0.0242611	0.538631	21.4639
wetAMD	Interleukin-33 levels	rs10415966	19	A	C	-0.1184	0.0233	3.74e-07		-0.0648264	0.0385789	0.0928881	25.8221
wetAMD	Interleukin-33 levels	rs112495884	18	A	G	0.3432	0.0748	4.47e-06		0.15783	0.0763849	0.0388052	21.0519
wetAMD	Interleukin-33 levels	rs13336496	16	A	C	0.0936	0.0203	4.01e-06		0.0356039	0.0372235	0.338825	21.2598
wetAMD	Interleukin-33 levels	rs66755903	8	A	G	-0.0752	0.0162	3.45e-06		-0.00846199	0.0241699	0.72626	21.5479
wetAMD	Interleukin-33 levels	rs77792454	6	T	C	-0.1166	0.0255	4.82e-06		0.00876159	0.0328744	0.789842	20.9082
wetAMD	Interleukin-33 levels	rs78455659	12	A	G	0.1259	0.0273	3.99e-06		0.0371664	0.0325721	0.253849	21.268
wetAMD	Interleukin-33 levels	rs8042883	15	T	C	-0.0681	0.0135	4.55e-07		-0.0180562	0.0206763	0.38251	25.4464
wetAMD	Interleukin-4 levels	rs116963481	10	A	G	0.2805	0.0592	2.16e-06		-0.0711317	0.06779	0.294042	22.4503
wetAMD	Interleukin-4 levels	rs11989681	8	A	G	0.0678	0.0136	6.19e-07		-0.00460399	0.0216426	0.831539	24.8532
wetAMD	Interleukin-4 levels	rs13130198	4	A	G	-0.0773	0.0159	1.16e-06		0.0289515	0.0240256	0.228194	23.6355
wetAMD	Interleukin-4 levels	rs13418255	2	A	G	0.0701	0.0153	4.61e-06		-0.0236041	0.0214036	0.270111	20.992
wetAMD	Interleukin-4 levels	rs1490743	9	T	G	-0.1338	0.0278	1.49e-06		-0.00965317	0.0449727	0.830044	23.1645
wetAMD	Interleukin-4 levels	rs2502347	1	T	C	-0.077	0.0167	4.01e-06		-0.0181095	0.0236971	0.444743	21.2593
wetAMD	Interleukin-4 levels	rs4876407	8	T	G	-0.1391	0.0299	3.28e-06		-0.0128711	0.0427215	0.763201	21.6427
wetAMD	Interleukin-4 levels	rs75610895	10	T	C	-0.2354	0.045	1.68e-07		0.00816637	0.110017	0.940829	27.3645
wetAMD	Interleukin-5 levels	rs10988407	9	A	G	0.0777	0.0167	3.28e-06		-0.0704772	0.0297536	0.0178509	21.6476
wetAMD	Interleukin-5 levels	rs114829303	1	T	C	0.1661	0.0361	4.2e-06		-0.00856613	0.0528997	0.87136	21.1702
wetAMD	Interleukin-5 levels	rs12592185	15	T	C	0.0838	0.0173	1.27e-06		-0.0510635	0.0268448	0.0571479	23.4637
wetAMD	Interleukin-5 levels	rs132210	22	T	C	-0.0686	0.0141	1.14e-06		-0.0169304	0.0222748	0.447215	23.6706
wetAMD	Interleukin-5 levels	rs141941146	6	A	G	0.3833	0.0825	3.38e-06		-0.0310025	0.0609623	0.611066	21.5859
wetAMD	Interleukin-5 levels	rs17009223	1	A	G	-0.1169	0.0236	7.29e-07		0.00710108	0.0405746	0.861069	24.5361
wetAMD	Interleukin-5 levels	rs34639000	5	A	G	0.0765	0.0147	1.95e-07		-0.00827269	0.0213309	0.698144	27.0825
wetAMD	Interleukin-5 levels	rs4277106	11	A	G	-0.2747	0.0592	3.48e-06		-0.0145431	0.0917647	0.874077	21.5315
wetAMD	Interleukin-5 levels	rs62069649	17	A	G	0.2206	0.0482	4.72e-06		0.0507254	0.143773	0.724226	20.9468
wetAMD	Interleukin-5 levels	rs7142197	14	A	G	-0.0924	0.0188	8.88e-07		0.105463	0.0304737	0.00053858	24.1562
wetAMD	Interleukin-6 levels	rs10234370	7	T	C	0.0582	0.0127	4.59e-06		0.00826095	0.0211766	0.696463	21.0009
wetAMD	Interleukin-6 levels	rs10977774	9	A	C	-0.3418	0.0701	1.08e-06		-0.0151109	0.0747751	0.839851	23.7743
wetAMD	Interleukin-6 levels	rs1346147	8	A	G	-0.0659	0.0135	1.05e-06		0.00620833	0.0245186	0.800107	23.8289
wetAMD	Interleukin-6 levels	rs17486819	2	T	G	0.0975	0.0211	3.82e-06		0.00578644	0.0284815	0.839006	21.3523
wetAMD	Interleukin-6 levels	rs185969953	13	T	G	-0.3427	0.0682	5.04e-07		0.239278	0.157463	0.128617	25.2499
wetAMD	Interleukin-6 levels	rs187416244	7	T	C	-0.2244	0.0469	1.71e-06		0.034817	0.201738	0.862978	22.8929
wetAMD	Interleukin-6 levels	rs2228145	1	A	C	-0.1684	0.0119	1.83e-45		0.0179854	0.0222478	0.418854	200.258
wetAMD	Interleukin-6 levels	rs248536	5	T	G	-0.0671	0.0143	2.7e-06		-0.0184876	0.0261131	0.478956	22.0178
wetAMD	Interleukin-7 levels	rs10403201	19	A	G	-0.0584	0.0127	4.26e-06		-0.00891044	0.023821	0.70836	21.1455
wetAMD	Interleukin-7 levels	rs1050152	5	T	C	-0.0651	0.0133	9.84e-07		-0.0402742	0.0220614	0.0679188	23.9584
wetAMD	Interleukin-7 levels	rs11742240	5	T	G	-0.0647	0.0131	7.86e-07		0.0688977	0.0215973	0.00142223	24.393
wetAMD	Interleukin-7 levels	rs12321566	12	A	G	0.0698	0.0139	5.12e-07		-0.00243438	0.0226724	0.914494	25.2163
wetAMD	Interleukin-7 levels	rs12699881	7	A	G	0.068	0.0138	8.33e-07		-0.0164796	0.0214629	0.442597	24.2806
wetAMD	Interleukin-7 levels	rs144728120	3	T	C	0.1495	0.0316	2.23e-06		0.0336567	0.0452436	0.456937	22.3825
wetAMD	Interleukin-7 levels	rs55849454	5	A	G	0.0729	0.0159	4.54e-06		0.0234108	0.0277262	0.398469	21.0214
wetAMD	Interleukin-7 levels	rs570880779	15	T	C	-0.2336	0.0505	3.73e-06		-0.280993	0.166367	0.09122	21.3975
wetAMD	Interleukin-7 levels	rs7026771	9	A	G	0.0691	0.0148	3.03e-06		0.0157874	0.0208286	0.448471	21.7988
wetAMD	Interleukin-7 levels	rs74131483	1	A	G	0.1372	0.0274	5.52e-07		-0.0401646	0.0465453	0.388185	25.073
wetAMD	Interleukin-7 levels	rs77336315	1	A	C	0.2512	0.0531	2.24e-06		-0.185716	0.137455	0.176662	22.3795
wetAMD	Interleukin-7 levels	rs79072837	15	T	C	-0.136	0.028	1.19e-06		0.0566865	0.0554227	0.306401	23.5918
wetAMD	Leukemia inhibitory factor levels	rs11127419	2	T	C	0.0707	0.0153	3.82e-06		0.0258091	0.0224942	0.25123	21.3529
wetAMD	Leukemia inhibitory factor levels	rs11883375	19	A	G	-0.1011	0.0197	2.87e-07		0.00944856	0.0334522	0.7776	26.3372
wetAMD	Leukemia inhibitory factor levels	rs234592	14	A	G	-0.0635	0.0136	3.02e-06		0.00525841	0.0210795	0.803007	21.8007
wetAMD	Leukemia inhibitory factor levels	rs332426	19	A	G	0.112	0.0238	2.53e-06		0.039079	0.0380384	0.304254	22.1453
wetAMD	Leukemia inhibitory factor levels	rs7225483	17	T	G	0.0671	0.0143	2.7e-06		0.00298946	0.0205496	0.884336	22.0178
wetAMD	Leukemia inhibitory factor levels	rs74992559	10	A	G	0.1725	0.0367	2.6e-06		-0.0288942	0.075703	0.7027	22.0926
wetAMD	Leukemia inhibitory factor levels	rs825264	2	A	G	-0.2119	0.0453	2.9e-06		-0.0174609	0.0436063	0.688847	21.8809
wetAMD	Neurturin levels	rs10412462	19	A	C	-0.1731	0.0366	2.25e-06		-0.0174309	0.0441373	0.692899	22.3682
wetAMD	Neurturin levels	rs113580784	20	A	G	-0.2288	0.0495	3.8e-06		0.041804	0.0484938	0.388661	21.3649
wetAMD	Neurturin levels	rs143131035	4	T	C	-0.4361	0.0867	4.91e-07		0.0718215	0.0840449	0.392794	25.3008
wetAMD	Neurturin levels	rs182274799	11	A	G	0.1565	0.031	4.46e-07		0.0221198	0.0528056	0.675296	25.4862
wetAMD	Neurturin levels	rs192427410	8	T	G	0.3743	0.0786	1.92e-06		0.040922	0.0597016	0.493065	22.6775
wetAMD	Neurturin levels	rs29630	5	T	C	-0.074	0.0159	3.25e-06		0.00551282	0.0251963	0.82681	21.6605
wetAMD	Neurturin levels	rs4360502	1	A	G	-0.0652	0.0141	3.76e-06		-0.0222931	0.0219343	0.309459	21.3824
wetAMD	Neurturin levels	rs62120726	2	A	G	0.0786	0.0172	4.88e-06		0.0172896	0.0304447	0.570101	20.8828
wetAMD	Neurturin levels	rs76777800	3	T	C	0.3387	0.0738	4.44e-06		-0.510228	0.259224	0.0490343	21.0629
wetAMD	Neurturin levels	rs77216559	11	T	C	0.1667	0.034	9.44e-07		0.0171807	0.0521716	0.74192	24.0388
wetAMD	Neurturin levels	rs8033310	15	T	C	0.1332	0.0286	3.2e-06		0.0212816	0.0401927	0.596465	21.6908
wetAMD	Neurotrophin-3 levels	rs10780690	9	T	G	0.0557	0.012	3.46e-06		0.000280084	0.0205573	0.98913	21.5451
wetAMD	Neurotrophin-3 levels	rs11225042	11	A	C	-0.0973	0.0203	1.64e-06		-0.0343384	0.0285361	0.228847	22.9738
wetAMD	Neurotrophin-3 levels	rs112418830	6	T	C	0.1366	0.0263	2.06e-07		0.0394649	0.0393828	0.316302	26.9768
wetAMD	Neurotrophin-3 levels	rs12517801	5	A	G	-0.0555	0.0121	4.5e-06		0.020383	0.0206338	0.323229	21.0385
wetAMD	Neurotrophin-3 levels	rs146532158	10	T	C	-0.1859	0.0386	1.46e-06		-0.0214187	0.0658533	0.744993	23.1945
wetAMD	Neurotrophin-3 levels	rs17537796	7	A	C	-0.2571	0.0553	3.33e-06		-0.0669384	0.0795423	0.400043	21.6149
wetAMD	Neurotrophin-3 levels	rs2034246	5	A	C	0.0582	0.012	1.23e-06		-0.00799106	0.020828	0.701223	23.5225
wetAMD	Neurotrophin-3 levels	rs2107473	7	A	G	-0.2393	0.0507	2.36e-06		0.159095	0.0849643	0.0611392	22.2777
wetAMD	Neurotrophin-3 levels	rs2846299	11	A	G	0.0582	0.0125	3.22e-06		-0.00721605	0.0223455	0.746748	21.6783
wetAMD	Neurotrophin-3 levels	rs3218587	6	A	G	0.1364	0.0294	3.49e-06		-0.0503841	0.0694531	0.468181	21.5245
wetAMD	Neurotrophin-3 levels	rs5751454	22	T	C	0.1823	0.0398	4.64e-06		-0.00506262	0.0545016	0.925991	20.9801
wetAMD	Neurotrophin-3 levels	rs73166403	7	T	C	-0.092	0.02	4.22e-06		-0.0135759	0.0326217	0.677292	21.16
wetAMD	Neurotrophin-3 levels	rs79759094	4	A	G	-0.1163	0.0251	3.6e-06		-0.104913	0.0428511	0.0143529	21.469
wetAMD	Programmed cell death 1 ligand 1 levels	rs146328951	1	A	G	-0.4926	0.0993	7.02e-07		0.0529923	0.248333	0.831021	24.6088
wetAMD	Programmed cell death 1 ligand 1 levels	rs2283438	15	T	C	-0.0577	0.012	1.52e-06		0.0679373	0.0206347	0.000993436	23.1201
wetAMD	Programmed cell death 1 ligand 1 levels	rs4974444	3	A	G	-0.0816	0.0176	3.55e-06		0.0451232	0.0299221	0.131549	21.4959
wetAMD	Programmed cell death 1 ligand 1 levels	rs62373966	5	T	G	0.1407	0.0273	2.55e-07		-0.0212566	0.0345825	0.538777	26.5621
wetAMD	Programmed cell death 1 ligand 1 levels	rs6917605	6	T	C	0.0554	0.0116	1.79e-06		0.00436959	0.0205444	0.831569	22.8089
wetAMD	Programmed cell death 1 ligand 1 levels	rs7125631	11	T	C	-0.0609	0.0128	1.96e-06		0.00519107	0.0229067	0.820721	22.6368
wetAMD	Programmed cell death 1 ligand 1 levels	rs7137828	12	T	C	-0.0622	0.0133	2.92e-06		-0.00448688	0.0208186	0.82936	21.8714
wetAMD	Programmed cell death 1 ligand 1 levels	rs7304709	12	T	C	0.0537	0.0117	4.44e-06		0.039019	0.0209377	0.0623821	21.0657
wetAMD	Programmed cell death 1 ligand 1 levels	rs75510105	6	A	G	0.1933	0.0385	5.15e-07		-0.17028	0.091256	0.0620469	25.2082
wetAMD	Programmed cell death 1 ligand 1 levels	rs79045618	19	A	G	0.1619	0.0324	5.83e-07		0.0167891	0.0440717	0.703241	24.9691
wetAMD	Programmed cell death 1 ligand 1 levels	rs7945680	11	T	G	0.061	0.0114	8.75e-08		-0.0093865	0.0207017	0.650249	28.6319
wetAMD	Programmed cell death 1 ligand 2 levels	rs822335	9	T	C	-0.1295	0.012	3.77e-27		-0.0175768	0.0214733	0.413048	116.46
wetAMD	SIR2-like protein 2 levels	rs1034059	6	A	G	0.076	0.0145	1.59e-07		-0.0140409	0.0229408	0.540507	27.4721
wetAMD	SIR2-like protein 2 levels	rs11115639	12	A	C	-0.0841	0.0184	4.86e-06		0.0433914	0.0289491	0.133903	20.8909
wetAMD	SIR2-like protein 2 levels	rs115455827	5	A	G	0.1277	0.0277	4.02e-06		-0.00353864	0.0395992	0.928795	21.2531
wetAMD	SIR2-like protein 2 levels	rs116198125	3	T	C	-0.1521	0.0329	3.78e-06		0.0227176	0.060905	0.709148	21.3731
wetAMD	SIR2-like protein 2 levels	rs12152184	22	A	G	0.0965	0.0208	3.49e-06		-0.0352911	0.0324939	0.277443	21.5242
wetAMD	SIR2-like protein 2 levels	rs138897138	2	A	G	0.104	0.0218	1.84e-06		0.0144671	0.0366428	0.69298	22.759
wetAMD	SIR2-like protein 2 levels	rs144373891	19	T	C	-0.5739	0.0515	7.69e-29		0.0701118	0.107769	0.51532	124.182
wetAMD	SIR2-like protein 2 levels	rs147383134	8	T	C	0.2573	0.0551	3.02e-06		0.0127324	0.134894	0.924801	21.806
wetAMD	SIR2-like protein 2 levels	rs60459634	4	A	G	-0.1063	0.0229	3.45e-06		0.0374106	0.0358794	0.297098	21.5474
wetAMD	SIR2-like protein 2 levels	rs72883370	6	A	G	-0.3428	0.0737	3.3e-06		-0.0673259	0.0863444	0.435546	21.6345
wetAMD	SIR2-like protein 2 levels	rs77381020	13	T	C	0.0862	0.0184	2.8e-06		-0.0602107	0.0279947	0.0314927	21.9472
wetAMD	STAM binding protein levels	rs1034059	6	A	G	0.0695	0.0145	1.64e-06		-0.0140409	0.0229408	0.540507	22.9738
wetAMD	STAM binding protein levels	rs111581172	14	A	G	-0.1722	0.0352	9.98e-07		0.0042092	0.0878843	0.9618	23.9321
wetAMD	STAM binding protein levels	rs111872246	2	A	G	0.2195	0.0425	2.41e-07		0.0890284	0.0697692	0.201941	26.6742
wetAMD	STAM binding protein levels	rs116198125	3	T	C	-0.1484	0.0325	4.97e-06		0.0227176	0.060905	0.709148	20.8498
wetAMD	STAM binding protein levels	rs12152184	22	A	G	0.0961	0.0208	3.83e-06		-0.0352911	0.0324939	0.277443	21.3462
wetAMD	STAM binding protein levels	rs138897138	2	A	G	0.1085	0.0218	6.46e-07		0.0144671	0.0366428	0.69298	24.7712
wetAMD	STAM binding protein levels	rs140656901	19	A	G	0.1288	0.0272	2.19e-06		0.0102461	0.0352899	0.771555	22.423
wetAMD	STAM binding protein levels	rs2280441	15	A	G	-0.1571	0.0309	3.69e-07		0.0786527	0.0698041	0.259843	25.8485
wetAMD	STAM binding protein levels	rs73327656	17	A	G	0.235	0.0512	4.44e-06		0.0321167	0.117547	0.784681	21.0667
wetAMD	STAM binding protein levels	rs75610895	10	T	C	-0.1908	0.0394	1.28e-06		0.00816637	0.110017	0.940829	23.4512
wetAMD	Tumor necrosis factor levels	rs117427219	7	A	G	-0.3062	0.0629	1.13e-06		0.0657113	0.201384	0.744199	23.6979
wetAMD	Tumor necrosis factor levels	rs12328100	2	A	G	-0.0649	0.013	5.97e-07		-0.00136623	0.0205635	0.947028	24.9231
wetAMD	Tumor necrosis factor levels	rs12354434	10	A	G	-0.1207	0.0247	1.03e-06		0.00849961	0.0357636	0.812144	23.8792
wetAMD	Tumor necrosis factor levels	rs1377015	10	A	G	-0.0653	0.0142	4.25e-06		-0.0194823	0.0223956	0.384345	21.147
wetAMD	Tumor necrosis factor levels	rs138684734	6	A	G	0.2512	0.0533	2.44e-06		0.112579	0.136548	0.409676	22.2119
wetAMD	Tumor necrosis factor levels	rs141295666	12	T	C	0.3405	0.066	2.48e-07		0.190079	0.126032	0.131509	26.6162
wetAMD	Tumor necrosis factor levels	rs148560093	8	A	G	-0.298	0.0646	3.97e-06		-0.0315944	0.161703	0.845092	21.2798
wetAMD	Tumor necrosis factor levels	rs4835254	4	T	C	-0.1517	0.031	9.9e-07		-0.103023	0.0483593	0.0331413	23.9468
wetAMD	Tumor necrosis factor levels	rs537908127	4	T	C	0.246	0.0472	1.87e-07		-0.0164495	0.120296	0.891235	27.1635
wetAMD	Tumor necrosis factor levels	rs7621032	3	T	C	0.0674	0.0135	5.96e-07		0.00142696	0.0208218	0.945362	24.926
wetAMD	Tumor necrosis factor levels	rs7806921	7	T	C	-0.0606	0.0131	3.73e-06		-0.0297741	0.0209208	0.154682	21.3995
wetAMD	Tumor necrosis factor levels	rs867063	6	T	C	0.1175	0.0255	4.07e-06		0.0513785	0.0359504	0.152961	21.2322
wetAMD	Tumor necrosis factor levels	rs9614693	22	T	C	0.0826	0.0177	3.06e-06		-0.0236462	0.0284161	0.40533	21.7778
wetAMD	Tumor necrosis factor levels	rs9913313	17	T	C	-0.0836	0.0183	4.92e-06		-0.0168659	0.0215388	0.4336	20.8694
wetAMD	Thymic stromal lymphopoietin levels	rs117095006	10	A	G	-0.1569	0.0338	3.45e-06		-0.0408103	0.057134	0.475047	21.5483
wetAMD	Thymic stromal lymphopoietin levels	rs118119134	17	A	G	-0.4423	0.0943	2.73e-06		0.0457279	0.227566	0.840742	21.9994
wetAMD	Thymic stromal lymphopoietin levels	rs12448125	16	T	G	0.1784	0.0367	1.17e-06		0.00533932	0.0512264	0.916987	23.6297
wetAMD	Thymic stromal lymphopoietin levels	rs140886020	15	A	G	0.1619	0.0351	3.98e-06		0.00721127	0.0582988	0.901557	21.2755
wetAMD	Thymic stromal lymphopoietin levels	rs145111430	11	A	G	0.2674	0.0575	3.31e-06		0.11447	0.11741	0.329582	21.6265
wetAMD	Thymic stromal lymphopoietin levels	rs185922111	20	A	G	0.3618	0.0747	1.28e-06		0.118569	0.117926	0.314678	23.4583
wetAMD	Thymic stromal lymphopoietin levels	rs190906347	15	A	C	0.3219	0.066	1.08e-06		0.0799204	0.162691	0.623257	23.7878
wetAMD	Thymic stromal lymphopoietin levels	rs4724126	7	T	G	0.0846	0.0152	2.61e-08		-0.0196527	0.022397	0.380232	30.978
wetAMD	Thymic stromal lymphopoietin levels	rs72652144	8	A	G	0.1629	0.0345	2.34e-06		0.0100046	0.0429842	0.815955	22.2948
wetAMD	Thymic stromal lymphopoietin levels	rs72811179	10	T	C	-0.2956	0.063	2.7e-06		-0.0217568	0.0805254	0.787019	22.0155
wetAMD	Thymic stromal lymphopoietin levels	rs7406537	17	A	G	-0.0643	0.0139	3.73e-06		0.0022458	0.0207212	0.913693	21.3989
dryAMD	Eukaryotic translation initiation factor 4E-binding protein 1 levels	rs2731672	5	T	C	0.0926	0.0152	1.11e-09		-0.0203459	0.0210152	0.332968	37.1137
dryAMD	Eukaryotic translation initiation factor 4E-binding protein 1 levels	rs3733402	4	A	G	-0.1305	0.0116	2.32e-29		0.0100217	0.0184453	0.586908	126.562
dryAMD	Adenosine Deaminase levels	rs112351694	20	C	G	0.8874	0.0253	1.62e-269		0.0357573	0.0434843	0.410904	1230.26
dryAMD	Adenosine Deaminase levels	rs73617409	20	A	G	-0.1313	0.0164	1.18e-15		-0.0160518	0.0215933	0.457259	64.0976
dryAMD	Adenosine Deaminase levels	rs80212763	20	T	C	0.9687	0.0448	1.1e-103		-0.060553	0.0811009	0.455283	467.544
dryAMD	beta-nerve growth factor levels	rs3128517	9	T	C	-0.0775	0.0118	5.11e-11		0.0135611	0.0183361	0.459552	43.136
dryAMD	beta-nerve growth factor levels	rs6328	1	A	C	-0.0797	0.0122	6.46e-11		0.0127447	0.0193894	0.510986	42.6773
dryAMD	Caspase 8 levels	rs56328050	2	C	G	-0.1987	0.0173	1.56e-30		0.00448884	0.0297123	0.879915	131.918
dryAMD	Eotaxin levels	rs12075	1	A	G	0.0749	0.0114	5.03e-11		0.016138	0.0182953	0.377732	43.1672
dryAMD	Eotaxin levels	rs2201150	3	T	C	0.0785	0.0123	1.75e-10		0.0132657	0.0188696	0.482044	40.7314
dryAMD	Eotaxin levels	rs2228467	3	T	C	-0.3316	0.0225	3.69e-49		-0.0100043	0.0344435	0.771468	217.202
dryAMD	Eotaxin levels	rs757973	7	A	G	0.2002	0.0205	1.58e-22		-0.00481884	0.0361915	0.894076	95.3719
dryAMD	Eotaxin levels	rs79722574	17	T	C	-0.1215	0.0156	6.78e-15		-0.0619962	0.0263979	0.0188478	60.6601
dryAMD	Eotaxin levels	rs9940390	16	T	C	-0.0818	0.0133	7.73e-10		-0.0377196	0.019677	0.0552459	37.8271
dryAMD	C-C motif chemokine 19 levels	rs11574915	9	A	C	-0.1464	0.017	7.19e-18		0.0381846	0.0252568	0.130571	74.1625
dryAMD	C-C motif chemokine 19 levels	rs62292952	3	T	G	0.2346	0.0185	7.53e-37		-0.0190156	0.0272829	0.485817	160.81
dryAMD	C-C motif chemokine 19 levels	rs9469127	6	C	G	-0.4884	0.0277	1.41e-69		-0.0983581	0.0304138	0.0012207	310.879
dryAMD	C-C motif chemokine 20 levels	rs10207134	2	T	C	-0.0996	0.0128	7.18e-15		0.0136632	0.0217017	0.52896	60.5479
dryAMD	C-C motif chemokine 20 levels	rs742493	6	T	C	0.1459	0.0185	3.11e-15		-0.0329844	0.0307694	0.283725	62.1967
dryAMD	C-C motif chemokine 23 levels	rs117639761	17	A	C	-0.3246	0.0413	3.85e-15		-0.0489977	0.0636673	0.441543	61.7727
dryAMD	C-C motif chemokine 23 levels	rs712048	17	A	C	-0.5147	0.0158	8.99e-233		0.0285545	0.028046	0.308616	1061.19
dryAMD	C-C motif chemokine 23 levels	rs77527696	17	T	C	-0.2538	0.0465	4.81e-08		0.031756	0.0524705	0.545036	29.7905
dryAMD	C-C motif chemokine 25 levels	rs113348389	19	T	C	-0.7068	0.0379	1.28e-77		0.0249357	0.0551934	0.651423	347.788
dryAMD	C-C motif chemokine 25 levels	rs2287936	19	A	G	0.7276	0.0191	1e-300		-0.0275497	0.0273454	0.313708	1451.17
dryAMD	C-C motif chemokine 25 levels	rs485073	19	A	G	0.3098	0.0113	1.77e-165		-0.0218462	0.0185035	0.237741	751.633
dryAMD	C-C motif chemokine 25 levels	rs635634	9	T	C	-0.2482	0.0166	1.52e-50		0.0664092	0.0225004	0.00316264	223.557
dryAMD	C-C motif chemokine 25 levels	rs7296588	12	A	G	-0.1159	0.0116	1.66e-23		0.0157875	0.0185053	0.393584	99.8277
dryAMD	C-C motif chemokine 25 levels	rs72995492	19	A	T	0.2394	0.042	1.2e-08		-0.0399248	0.054363	0.462697	32.49
dryAMD	C-C motif chemokine 28 levels	rs139902	22	A	C	0.0684	0.0121	1.58e-08		-0.00858027	0.018997	0.651511	31.9552
dryAMD	C-C motif chemokine 28 levels	rs4866742	5	T	C	0.0702	0.0122	8.71e-09		0.0124965	0.0186479	0.502778	33.1096
dryAMD	C-C motif chemokine 28 levels	rs6580980	12	A	G	-0.0688	0.0118	5.53e-09		-0.0123683	0.0196294	0.528635	33.9948
dryAMD	C-C motif chemokine 28 levels	rs76669782	9	A	C	-0.2853	0.0513	2.68e-08		-0.0236012	0.206166	0.90886	30.9292
dryAMD	C-C motif chemokine 4 levels	rs113010081	3	T	C	-0.5767	0.0184	1.24e-215		-0.0265738	0.0274134	0.332359	982.345
dryAMD	C-C motif chemokine 4 levels	rs140505982	3	T	C	-0.2294	0.0415	3.24e-08		0.0158255	0.092118	0.863598	30.5556
dryAMD	C-C motif chemokine 4 levels	rs17692864	17	T	C	0.2321	0.0283	2.38e-16		0.0620673	0.0434804	0.153442	67.2632
dryAMD	C-C motif chemokine 4 levels	rs8064426	17	A	G	-0.4104	0.0173	2.11e-124		0.0239986	0.0223019	0.281892	562.759
dryAMD	Natural killer cell receptor 2B4 levels	rs11265493	1	A	G	0.2122	0.0119	3.99e-71		-0.0288239	0.0186472	0.122166	317.978
dryAMD	Natural killer cell receptor 2B4 levels	rs3184504	12	T	C	0.116	0.0128	1.27e-19		0.036284	0.0186501	0.051713	82.1289
dryAMD	Natural killer cell receptor 2B4 levels	rs3828139	1	T	C	0.0744	0.0119	4.05e-10		-0.0281989	0.0182665	0.122648	39.0888
dryAMD	Natural killer cell receptor 2B4 levels	rs4672486	2	A	G	0.0661	0.0117	1.61e-08		0.0113206	0.0183659	0.537637	31.9177
dryAMD	Natural killer cell receptor 2B4 levels	rs56272634	2	T	C	0.0704	0.0126	2.31e-08		-0.00164202	0.0202019	0.935219	31.2179
dryAMD	Natural killer cell receptor 2B4 levels	rs72837690	17	T	C	-0.0776	0.0125	5.37e-10		-0.00896982	0.0185891	0.629429	38.5393
dryAMD	CD40L receptor levels	rs117191103	20	T	C	0.3553	0.0437	4.28e-16		-0.0583531	0.055043	0.289082	66.104
dryAMD	CD40L receptor levels	rs1883832	20	T	C	-0.4519	0.0126	1.07e-281		-0.0350728	0.0206402	0.0892709	1286.3
dryAMD	CD40L receptor levels	rs7250371	19	T	C	0.0686	0.0116	3.34e-09		0.00187098	0.019706	0.924359	34.9729
dryAMD	CD40L receptor levels	rs73128569	20	A	T	-0.1788	0.0268	2.53e-11		-0.0459814	0.0395696	0.245219	44.5108
dryAMD	T-cell surface glycoprotein CD5 levels	rs3184504	12	T	C	0.1427	0.0128	7.29e-29		0.036284	0.0186501	0.051713	124.288
dryAMD	T-cell surface glycoprotein CD5 levels	rs4939490	11	C	G	0.1083	0.012	1.8e-19		0.0286439	0.0201572	0.15531	81.4506
dryAMD	T-cell surface glycoprotein CD5 levels	rs61747728	1	T	C	0.1841	0.0313	4.06e-09		0.0193751	0.0378654	0.608872	34.5954
dryAMD	T-cell surface glycoprotein CD5 levels	rs674379	11	C	G	0.1193	0.0126	2.85e-21		-0.024953	0.0194766	0.200131	89.6478
dryAMD	T-cell surface glycoprotein CD5 levels	rs7242462	18	A	G	-0.1199	0.0187	1.44e-10		-0.00430429	0.0263136	0.870065	41.1107
dryAMD	T-cell surface glycoprotein CD6 isoform levels	rs4938993	11	C	G	-0.5114	0.0138	1.34e-300		0.0269403	0.0242547	0.266688	1373.29
dryAMD	T-cell surface glycoprotein CD6 isoform levels	rs494417	11	A	C	0.1149	0.012	1.02e-21		-0.00706084	0.0193836	0.715657	91.6806
dryAMD	T-cell surface glycoprotein CD6 isoform levels	rs653178	12	T	C	-0.1085	0.0131	1.21e-16		-0.0443106	0.0185844	0.0171124	68.5989
dryAMD	CUB domain-containing protein 1 levels	rs12290068	11	A	G	0.1221	0.0122	1.4e-23		0.00197757	0.0200299	0.921352	100.164
dryAMD	CUB domain-containing protein 1 levels	rs2276862	3	C	G	0.303	0.0146	1.14e-95		-0.019917	0.0231028	0.38863	430.705
dryAMD	CUB domain-containing protein 1 levels	rs672806	11	A	G	0.0816	0.0116	2e-12		-0.0169714	0.0187259	0.364773	49.4839
dryAMD	CUB domain-containing protein 1 levels	rs7618923	3	T	C	-0.1738	0.0151	1.18e-30		0.0237459	0.0236634	0.315625	132.479
dryAMD	CUB domain-containing protein 1 levels	rs9272226	6	T	C	-0.0933	0.0118	2.64e-15		0.0339918	0.019322	0.0785398	62.5172
dryAMD	Macrophage colony-stimulating factor 1 levels	rs17610659	1	T	C	0.1684	0.0118	3.31e-46		0.0278885	0.0182012	0.125466	203.667
dryAMD	Cystatin D levels	rs11054089	12	T	G	0.1707	0.0133	1.05e-37		-0.00362482	0.0205036	0.859674	164.727
dryAMD	Cystatin D levels	rs112961631	20	T	C	0.5656	0.0476	1.46e-32		-0.0587193	0.0732765	0.422936	141.19
dryAMD	Cystatin D levels	rs1509659	11	A	G	-0.0671	0.0118	1.3e-08		-0.00812351	0.0194487	0.676175	32.3356
dryAMD	Cystatin D levels	rs35106244	19	T	C	0.0831	0.0123	1.42e-11		0.0110205	0.0196754	0.575399	45.6449
dryAMD	Cystatin D levels	rs6106715	20	C	G	-0.3784	0.0118	1.24e-225		-0.00393854	0.0187445	0.833576	1028.34
dryAMD	Cystatin D levels	rs72748935	15	T	C	0.0772	0.0114	1.27e-11		-0.0247839	0.0186881	0.184777	45.859
dryAMD	Cystatin D levels	rs77415137	20	A	G	-0.2494	0.0438	1.24e-08		-0.0335874	0.075719	0.657346	32.4224
dryAMD	Fractalkine levels	rs3732378	3	A	G	0.0941	0.0154	9.94e-10		-0.0167361	0.0248513	0.50066	37.3369
dryAMD	Fractalkine levels	rs635634	9	T	C	-0.1145	0.0166	5.29e-12		0.0664092	0.0225004	0.00316264	47.5768
dryAMD	Fractalkine levels	rs8052631	16	A	G	-0.1511	0.027	2.19e-08		0.0278395	0.0438773	0.525764	31.3185
dryAMD	C-X-C motif chemokine 1 levels	rs1366946	4	T	C	-0.3134	0.0134	5.65e-121		-0.00617449	0.0217851	0.77685	547.001
dryAMD	C-X-C motif chemokine 10 levels	rs115140093	4	T	C	-0.5186	0.042	5.02e-35		0.0426081	0.0693017	0.538674	152.464
dryAMD	C-X-C motif chemokine 10 levels	rs12646113	4	T	C	0.0977	0.0136	6.78e-13		-0.0373535	0.0211414	0.0772538	51.6073
dryAMD	C-X-C motif chemokine 10 levels	rs2523495	6	T	C	0.1095	0.0196	2.31e-08		0.0310372	0.0319025	0.330615	31.2116
dryAMD	C-X-C motif chemokine 10 levels	rs3184504	12	T	C	0.1138	0.0131	3.72e-18		0.036284	0.0186501	0.051713	75.4644
dryAMD	C-X-C motif chemokine 10 levels	rs72651343	4	T	C	-0.6096	0.0619	6.98e-23		-0.0212982	0.106132	0.840952	96.9859
dryAMD	C-X-C motif chemokine 11 levels	rs10733789	10	T	C	-0.0815	0.0127	1.39e-10		-0.0430622	0.019955	0.0309307	41.182
dryAMD	C-X-C motif chemokine 11 levels	rs3184504	12	T	C	0.1236	0.0132	7.7e-21		0.036284	0.0186501	0.051713	87.6777
dryAMD	C-X-C motif chemokine 11 levels	rs6827617	4	A	G	-0.1724	0.0118	2.42e-48		-0.0119081	0.0184703	0.51911	213.457
dryAMD	C-X-C motif chemokine 11 levels	rs75612655	7	T	C	0.5352	0.0705	3.16e-14		1.23617	0.342681	0.00030935	57.6307
dryAMD	C-X-C motif chemokine 5 levels	rs10821552	9	A	C	-0.1132	0.0156	3.97e-13		0.00989859	0.0188577	0.599646	52.6555
dryAMD	C-X-C motif chemokine 5 levels	rs425535	4	T	C	0.5063	0.0181	3.52e-172		0.0129983	0.0288888	0.652752	782.454
dryAMD	C-X-C motif chemokine 5 levels	rs6993770	8	A	T	-0.1058	0.0135	4.61e-15		-0.00036761	0.0220417	0.986694	61.4191
dryAMD	C-X-C motif chemokine 5 levels	rs7090111	10	C	G	-0.1734	0.0117	1.08e-49		-0.0544398	0.0186592	0.00352752	219.648
dryAMD	C-X-C motif chemokine 5 levels	rs7636889	3	A	G	-0.0768	0.0137	2.07e-08		-0.0175998	0.0227777	0.439714	31.4254
dryAMD	C-X-C motif chemokine 5 levels	rs79649467	4	T	G	-0.1721	0.0276	4.5e-10		-0.0263455	0.031716	0.406162	38.8816
dryAMD	C-X-C motif chemokine 6 levels	rs12075	1	A	G	0.0816	0.0115	1.29e-12		0.016138	0.0182953	0.377732	50.3483
dryAMD	C-X-C motif chemokine 6 levels	rs13148728	4	T	C	-0.4178	0.0118	1.34e-274		-0.000402525	0.0184508	0.982595	1253.64
dryAMD	C-X-C motif chemokine 6 levels	rs74361503	4	T	C	-0.2873	0.027	1.93e-26		-0.0324105	0.0443257	0.464663	113.225
dryAMD	C-X-C motif chemokine 9 levels	rs12191307	6	A	G	-0.1452	0.0197	1.7e-13		0.0154822	0.0321889	0.630532	54.3251
dryAMD	C-X-C motif chemokine 9 levels	rs3184504	12	T	C	0.1008	0.013	8.92e-15		0.036284	0.0186501	0.051713	60.1221
dryAMD	C-X-C motif chemokine 9 levels	rs4241577	4	A	C	-0.1419	0.0128	1.47e-28		0.00309033	0.0203741	0.87944	122.898
dryAMD	C-X-C motif chemokine 9 levels	rs783149	6	A	C	-0.0805	0.0144	2.27e-08		-0.0329003	0.0240621	0.171528	31.2512
dryAMD	Delta and Notch-like epidermal growth factor-related receptor levels	rs207671	2	A	G	0.1016	0.0117	3.83e-18		-0.00151831	0.0185855	0.934891	75.4077
dryAMD	Delta and Notch-like epidermal growth factor-related receptor levels	rs35032874	2	T	G	0.132	0.0132	1.52e-23		0.00462208	0.0195978	0.813552	100
dryAMD	Delta and Notch-like epidermal growth factor-related receptor levels	rs62193248	2	A	T	0.213	0.0123	3.5e-67		0.0098729	0.0203149	0.626972	299.881
dryAMD	Delta and Notch-like epidermal growth factor-related receptor levels	rs6517655	21	C	G	0.0757	0.0129	4.41e-09		0.00235136	0.0203041	0.907805	34.436
dryAMD	Protein S100-A12 levels	rs3014874	1	A	G	-0.1726	0.0137	2.15e-36		0.0110161	0.0209471	0.598956	158.723
dryAMD	Protein S100-A12 levels	rs61803119	1	T	G	0.1501	0.0194	1.02e-14		0.023491	0.0326457	0.471786	59.8629
dryAMD	Fibroblast growth factor 19 levels	rs13103023	4	A	G	0.0837	0.0124	1.48e-11		-0.00525619	0.018825	0.780082	45.5625
dryAMD	Fibroblast growth factor 19 levels	rs516246	19	T	C	-0.1661	0.0118	5.31e-45		0.025124	0.0188411	0.18238	198.141
dryAMD	Fibroblast growth factor 19 levels	rs7005978	8	A	G	-0.1055	0.0123	9.72e-18		0.0236789	0.0188476	0.208995	73.569
dryAMD	Fibroblast growth factor 21 levels	rs1260326	2	T	C	0.1323	0.0119	1.03e-28		0.0138436	0.0192598	0.472276	123.602
dryAMD	Fibroblast growth factor 21 levels	rs13229619	7	A	G	-0.1609	0.0176	6.13e-20		0.0588399	0.0272808	0.0310192	83.577
dryAMD	Fibroblast growth factor 21 levels	rs2429473	12	A	C	-0.0812	0.0147	3.32e-08		0.0209507	0.0232877	0.368309	30.5125
dryAMD	Fibroblast growth factor 21 levels	rs838131	19	A	C	0.1627	0.013	6.15e-36		0.024394	0.0185406	0.188272	156.635
dryAMD	Fibroblast growth factor 23 levels	rs3811621	2	C	G	0.1163	0.0131	6.82e-19		0.0123123	0.0200135	0.538422	78.8164
dryAMD	Fibroblast growth factor 23 levels	rs6127099	20	A	T	0.0907	0.0134	1.3e-11		0.0190802	0.0207258	0.357259	45.8147
dryAMD	Fibroblast growth factor 5 levels	rs36034102	4	T	G	0.497	0.0143	1.15e-264		0.0179563	0.0196911	0.361821	1207.93
dryAMD	Fibroblast growth factor 5 levels	rs75936934	4	A	G	-0.3522	0.0524	1.8e-11		0.0513218	0.0853484	0.547627	45.1769
dryAMD	Fms-related tyrosine kinase 3 ligand levels	rs11212636	11	A	G	-0.0772	0.0117	4.16e-11		-0.00724442	0.018653	0.697736	43.5374
dryAMD	Fms-related tyrosine kinase 3 ligand levels	rs144317085	4	A	T	0.2206	0.0324	9.85e-12		-0.0394111	0.0397264	0.321167	46.3576
dryAMD	Fms-related tyrosine kinase 3 ligand levels	rs1866051	2	T	C	-0.0746	0.0115	8.76e-11		0.0228916	0.0184733	0.215281	42.0806
dryAMD	Fms-related tyrosine kinase 3 ligand levels	rs55633025	1	A	G	0.0725	0.0129	1.91e-08		0.020128	0.0183724	0.273273	31.5861
dryAMD	Fms-related tyrosine kinase 3 ligand levels	rs7624160	3	T	G	-0.1061	0.0119	4.84e-19		-0.0196374	0.0187711	0.295492	79.4945
dryAMD	Fms-related tyrosine kinase 3 ligand levels	rs76428106	13	T	C	-1.1019	0.0524	3.59e-98		0.0510436	0.0833898	0.540466	442.203
dryAMD	Fms-related tyrosine kinase 3 ligand levels	rs7726159	5	A	C	-0.1191	0.0128	1.34e-20		0.0182263	0.019496	0.349854	86.5772
dryAMD	Fms-related tyrosine kinase 3 ligand levels	rs78429945	20	T	G	0.0884	0.016	3.29e-08		0.0322045	0.0203571	0.113656	30.5256
dryAMD	Fms-related tyrosine kinase 3 ligand levels	rs9554186	13	A	T	0.0821	0.0128	1.42e-10		-0.00972498	0.0187508	0.604008	41.1402
dryAMD	Glial cell line-derived neurotrophic factor levels	rs11740708	5	A	G	-0.3888	0.0198	7.56e-86		-0.0297654	0.034388	0.386723	385.587
dryAMD	Glial cell line-derived neurotrophic factor levels	rs2194229	5	A	T	-0.1683	0.0179	5.34e-21		-0.0108162	0.0267946	0.686455	88.402
dryAMD	Glial cell line-derived neurotrophic factor levels	rs77671113	10	A	C	-0.1194	0.0208	9.45e-09		0.0272677	0.0350523	0.436618	32.952
dryAMD	Hepatocyte growth factor levels	rs5745687	7	T	C	-0.1943	0.0242	9.83e-16		-0.0256836	0.0455537	0.572884	64.4636
dryAMD	Hepatocyte growth factor levels	rs59950280	4	A	G	0.1219	0.0131	1.34e-20		0.00201563	0.0213437	0.924762	86.5894
dryAMD	Interleukin-10 levels	rs12123181	1	A	G	-0.0996	0.0151	4.22e-11		-0.00367478	0.0224741	0.870115	43.5076
dryAMD	Interleukin-10 levels	rs3135932	11	A	G	-0.1597	0.0154	3.39e-25		-0.0169702	0.022782	0.456335	107.54
dryAMD	Interleukin-10 levels	rs398518	3	A	G	-0.1293	0.0218	3.01e-09		-0.0333537	0.0329396	0.311266	35.179
dryAMD	Interleukin-10 levels	rs67037615	6	T	C	-0.1528	0.0196	6.39e-15		-0.000705768	0.0235642	0.976106	60.7763
dryAMD	Interleukin-10 receptor subunit beta levels	rs142421172	1	A	G	0.208	0.031	1.95e-11		0.0403248	0.0372532	0.279051	45.0198
dryAMD	Interleukin-10 receptor subunit beta levels	rs2266590	21	A	G	-0.4105	0.0108	1e-300		0.00484931	0.0182927	0.790935	1444.7
dryAMD	Interleukin-10 receptor subunit beta levels	rs6517157	21	T	C	0.1509	0.0251	1.83e-09		0.0290275	0.0418254	0.487671	36.1436
dryAMD	Interleukin-12 subunit beta levels	rs10043720	5	A	G	-0.4981	0.0132	1e-300		-0.0131214	0.0211203	0.534423	1423.92
dryAMD	Interleukin-12 subunit beta levels	rs10774625	12	A	G	0.131	0.0131	1.52e-23		0.0378501	0.0184891	0.0406425	100
dryAMD	Interleukin-12 subunit beta levels	rs1110261	3	A	G	0.0843	0.0148	1.23e-08		0.00933418	0.0208401	0.654228	32.4438
dryAMD	Interleukin-12 subunit beta levels	rs12588969	14	C	G	-0.1297	0.0127	1.74e-24		0.0404447	0.0224867	0.0720809	104.297
dryAMD	Interleukin-12 subunit beta levels	rs12639588	3	A	G	-0.2517	0.0117	1.18e-102		0.0224878	0.0188326	0.232443	462.801
dryAMD	Interleukin-12 subunit beta levels	rs3130510	6	A	G	0.1155	0.014	1.58e-16		0.0279072	0.0256625	0.276827	68.0625
dryAMD	Interleukin-12 subunit beta levels	rs568297	12	T	C	-0.0699	0.0122	1.01e-08		-0.00999952	0.0189734	0.598173	32.8273
dryAMD	Interleukin-12 subunit beta levels	rs61938962	12	T	C	0.0713	0.0125	1.17e-08		-0.00725507	0.0196009	0.711279	32.5356
dryAMD	Interleukin-12 subunit beta levels	rs6870256	5	T	C	0.0725	0.0119	1.11e-09		0.0330326	0.0183721	0.0721805	37.1178
dryAMD	Interleukin-12 subunit beta levels	rs73416208	22	A	G	-0.1477	0.0246	1.92e-09		0.00863835	0.0323857	0.789674	36.0488
dryAMD	Interleukin-12 subunit beta levels	rs76428106	13	T	C	-0.3406	0.0535	1.94e-10		0.0510436	0.0833898	0.540466	40.5305
dryAMD	Interleukin-12 subunit beta levels	rs8026767	15	A	G	-0.0743	0.0132	1.81e-08		0.00403709	0.0221005	0.855057	31.6833
dryAMD	Interleukin-12 subunit beta levels	rs911263	14	T	C	0.0781	0.0128	1.05e-09		0.0778558	0.0199508	9.52489e-05	37.2291
dryAMD	Interleukin-13 levels	rs13119159	4	A	G	0.0739	0.0132	2.16e-08		0.00335039	0.0183168	0.854866	31.343
dryAMD	Interleukin-15 receptor subunit alpha levels	rs2228059	10	T	G	0.3692	0.0127	8.39e-186		0.0115825	0.0183602	0.528141	845.115
dryAMD	Interleukin-15 receptor subunit alpha levels	rs7137828	12	T	C	-0.0748	0.0133	1.87e-08		-0.0431825	0.0186063	0.0202946	31.6301
dryAMD	Interleukin-15 receptor subunit alpha levels	rs7898286	10	T	G	-0.1967	0.0135	4.34e-48		-0.0379423	0.0197467	0.0546752	212.296
dryAMD	Interleukin-17C levels	rs114882743	1	A	T	-0.3259	0.0548	2.73e-09		0.242387	0.119017	0.0416917	35.3678
dryAMD	Interleukin-17C levels	rs17700884	16	T	G	-0.105	0.0136	1.16e-14		-0.0177998	0.0183321	0.331568	59.6075
dryAMD	Interleukin-18 levels	rs12681624	8	C	G	-0.0935	0.0157	2.59e-09		5.81731e-05	0.0230797	0.997989	35.467
dryAMD	Interleukin-18 levels	rs17229943	5	A	C	-0.16	0.0267	2.07e-09		-0.0388253	0.0304214	0.201867	35.9102
dryAMD	Interleukin-18 levels	rs385076	2	T	C	-0.1857	0.0123	1.68e-51		-0.00851003	0.0191558	0.65686	227.936
dryAMD	Interleukin-18 levels	rs5744249	11	A	C	0.2039	0.0135	1.53e-51		-0.0229814	0.0213652	0.282087	228.122
dryAMD	interleukin-18 receptor 1 levels	rs117524772	17	A	C	0.2911	0.0451	1.09e-10		0.100203	0.0971374	0.302278	41.6612
dryAMD	interleukin-18 receptor 1 levels	rs1812326	2	T	C	0.2401	0.0117	1.39e-93		-0.00873331	0.0184931	0.63675	421.127
dryAMD	interleukin-18 receptor 1 levels	rs58933240	2	A	C	0.2921	0.0144	1.75e-91		-0.00187751	0.0182517	0.918068	411.47
dryAMD	Interleukin-1-alpha levels	rs11759846	6	A	G	-0.3263	0.0266	1.36e-34		-0.00505043	0.0445798	0.909801	150.477
dryAMD	Interleukin-20 receptor subunit alpha levels	rs11987533	8	A	G	0.1171	0.0198	3.34e-09		-0.0119585	0.0255648	0.639948	34.9771
dryAMD	Interleukin-6 levels	rs2228145	1	A	C	-0.1684	0.0119	1.83e-45		0.000230532	0.019869	0.990743	200.258
dryAMD	Interleukin-8 levels	rs12075	1	A	G	0.0667	0.0116	8.92e-09		0.016138	0.0182953	0.377732	33.0625
dryAMD	Interleukin-8 levels	rs6446951	4	A	G	-0.1894	0.0241	3.87e-15		-0.0200725	0.0461826	0.663829	61.7626
dryAMD	Latency-associated peptide transforming growth factor beta 1 levels	rs1800472	19	A	G	-0.4623	0.0335	2.55e-43		0.0386981	0.0502485	0.44122	190.44
dryAMD	Latency-associated peptide transforming growth factor beta 1 levels	rs73045256	19	A	G	-0.1921	0.0276	3.4e-12		0.110506	0.0322896	0.000620869	48.4436
dryAMD	Leukemia inhibitory factor receptor levels	rs2289779	5	T	G	0.0788	0.0134	4.09e-09		-0.0174088	0.0183651	0.343167	34.5814
dryAMD	Leukemia inhibitory factor receptor levels	rs41307428	9	T	C	0.2027	0.0299	1.21e-11		-0.027185	0.0280365	0.332231	45.9584
dryAMD	Leukemia inhibitory factor receptor levels	rs635634	9	T	C	-0.2885	0.0153	2.61e-79		0.0664092	0.0225004	0.00316264	355.557
dryAMD	Monocyte chemoattractant protein-1 levels	rs11870164	17	T	C	0.0751	0.013	7.61e-09		-0.026343	0.0200923	0.189826	33.3728
dryAMD	Monocyte chemoattractant protein-1 levels	rs12075	1	A	G	0.1694	0.0113	8.39e-51		0.016138	0.0182953	0.377732	224.735
dryAMD	Monocyte chemoattractant protein-1 levels	rs1846616	3	A	T	0.0856	0.0119	6.33e-13		0.0122657	0.0191271	0.521345	51.7432
dryAMD	Monocyte chemoattractant protein-1 levels	rs35728689	3	A	G	0.3004	0.0198	5.44e-52		0.0535166	0.0339117	0.114539	230.181
dryAMD	Monocyte chemoattractant protein 2 levels	rs2005792	17	A	G	0.1744	0.0136	1.21e-37		0.0191982	0.0204958	0.348919	164.443
dryAMD	Monocyte chemoattractant protein 2 levels	rs3136674	17	T	C	-0.1803	0.0267	1.45e-11		0.10256	0.0405849	0.0115022	45.6004
dryAMD	Monocyte chemoattractant protein 2 levels	rs553846395	17	T	G	0.8974	0.0241	1e-300		-3.75232	2.32497	0.106545	1386.56
dryAMD	Monocyte chemoattractant protein-3 levels	rs12075	1	A	G	-0.0899	0.013	4.67e-12		0.016138	0.0182953	0.377732	47.8225
dryAMD	Monocyte chemoattractant protein-3 levels	rs2228467	3	T	C	-0.3169	0.0252	2.88e-36		-0.0100043	0.0344435	0.771468	158.141
dryAMD	Monocyte chemoattractant protein-3 levels	rs4146770	3	T	C	-0.0933	0.0165	1.56e-08		0.00256073	0.0237089	0.91399	31.9739
dryAMD	Monocyte chemoattractant protein-3 levels	rs7116054	11	T	C	-0.0998	0.0179	2.47e-08		-0.0139967	0.0300155	0.64099	31.0853
dryAMD	Monocyte chemoattractant protein-3 levels	rs7213460	17	A	G	0.0942	0.0132	9.58e-13		-0.0181682	0.0187573	0.332747	50.9277
dryAMD	Monocyte chemoattractant protein-4 levels	rs12075	1	A	G	0.189	0.0114	9.89e-62		0.016138	0.0182953	0.377732	274.861
dryAMD	Monocyte chemoattractant protein-4 levels	rs2721961	8	T	G	-0.1201	0.0133	1.72e-19		-0.0150012	0.0197794	0.448197	81.5423
dryAMD	Monocyte chemoattractant protein-4 levels	rs3136676	17	A	G	0.3903	0.0251	1.6e-54		0.0922178	0.0403741	0.0223666	241.796
dryAMD	Monocyte chemoattractant protein-4 levels	rs3917900	17	A	G	0.1557	0.012	1.7e-38		0.0398779	0.0193861	0.0396826	168.351
dryAMD	Monocyte chemoattractant protein-4 levels	rs72825017	17	T	G	-0.1997	0.0251	1.77e-15		0.0671558	0.0407539	0.0993871	63.3007
dryAMD	Monocyte chemoattractant protein-4 levels	rs7612912	3	T	C	0.1281	0.012	1.33e-26		0.0300508	0.0192541	0.118583	113.956
dryAMD	Macrophage inflammatory protein 1a levels	rs56675286	17	A	C	-0.1806	0.0325	2.75e-08		0.0605947	0.0603237	0.315141	30.8794
dryAMD	Macrophage inflammatory protein 1a levels	rs5743604	4	A	G	-0.0736	0.0135	4.98e-08		-0.0308967	0.0275264	0.261676	29.7227
dryAMD	Macrophage inflammatory protein 1a levels	rs7137828	12	T	C	-0.0837	0.0133	3.11e-10		-0.0431825	0.0186063	0.0202946	39.6048
dryAMD	Macrophage inflammatory protein 1a levels	rs8951	17	T	C	-0.4102	0.0135	8.62e-203		-0.0436211	0.024846	0.0791462	923.259
dryAMD	Macrophage inflammatory protein 1a levels	rs9911791	17	A	G	0.176	0.0162	1.71e-27		-0.0293516	0.0211235	0.164674	118.031
dryAMD	Matrix metalloproteinase-1 levels	rs116889819	11	A	G	-0.176	0.03	4.45e-09		-0.0979932	0.0589503	0.0964517	34.4178
dryAMD	Matrix metalloproteinase-1 levels	rs12141791	1	A	G	0.0859	0.013	3.9e-11		0.0142781	0.018939	0.45091	43.6616
dryAMD	Matrix metalloproteinase-1 levels	rs141782294	11	A	G	0.3767	0.0445	2.56e-17		-0.0259498	0.0525574	0.62149	71.6591
dryAMD	Matrix metalloproteinase-1 levels	rs2155053	11	T	C	-0.3212	0.0264	4.68e-34		-0.0115683	0.0420556	0.783262	148.028
dryAMD	Matrix metalloproteinase-1 levels	rs2926741	12	T	C	-0.0704	0.0126	2.31e-08		-0.033096	0.0197932	0.0945061	31.2179
dryAMD	Matrix metalloproteinase-1 levels	rs4734879	8	A	G	0.1136	0.0137	1.11e-16		-0.00047744	0.0221217	0.982781	68.7568
dryAMD	Matrix metalloproteinase-1 levels	rs77095316	11	T	G	-0.1416	0.0238	2.69e-09		0.0191234	0.0420914	0.649592	35.3975
dryAMD	Matrix metalloproteinase-10 levels	rs11225354	11	T	C	0.2957	0.0181	5.38e-60		0.0258669	0.0282201	0.359346	266.898
dryAMD	Matrix metalloproteinase-10 levels	rs142915220	11	A	G	-0.3256	0.0494	4.37e-11		-0.0301424	0.109678	0.783449	43.4425
dryAMD	Matrix metalloproteinase-10 levels	rs17099622	11	A	G	-0.2064	0.0233	8.12e-19		-0.0248218	0.0341609	0.467463	78.4707
dryAMD	Matrix metalloproteinase-10 levels	rs17860955	11	T	C	1.1371	0.047	2.6e-129		0.106257	0.132958	0.424191	585.331
dryAMD	Matrix metalloproteinase-10 levels	rs72699188	9	C	G	-0.0931	0.0166	2.04e-08		-0.0336885	0.0258452	0.192413	31.4545
dryAMD	Neurotrophin-3 levels	rs28735437	15	C	G	-0.1168	0.0164	1.06e-12		0.0145973	0.0289303	0.613862	50.7222
dryAMD	Osteoprotegerin levels	rs112635299	14	T	G	0.2618	0.0433	1.48e-09		-0.168546	0.0657877	0.0104081	36.5564
dryAMD	Osteoprotegerin levels	rs114165349	1	C	G	-0.1948	0.034	1.01e-08		0.0980167	0.0481701	0.0418707	32.8262
dryAMD	Osteoprotegerin levels	rs2247769	8	T	C	-0.1705	0.0114	1.42e-50		0.014251	0.0187177	0.446438	223.686
dryAMD	Osteoprotegerin levels	rs704	17	A	G	-0.1404	0.0111	1.14e-36		-0.0165776	0.0184461	0.36881	159.988
dryAMD	Oncostatin-M levels	rs2511241	11	T	C	0.177	0.0236	6.38e-14		0.011003	0.0344111	0.749157	56.25
dryAMD	Oncostatin-M levels	rs3859189	17	A	G	0.1101	0.0117	4.95e-21		0.0027864	0.0184552	0.87999	88.5529
dryAMD	Oncostatin-M levels	rs653178	12	T	C	-0.0728	0.0132	3.48e-08		-0.0443106	0.0185844	0.0171124	30.4169
dryAMD	Oncostatin-M levels	rs9264931	6	T	C	-0.1048	0.0191	4.09e-08		-0.00619283	0.0379858	0.870495	30.1062
dryAMD	Programmed cell death 1 ligand 1 levels	rs822335	9	T	C	-0.1295	0.012	3.77e-27		0.00199075	0.0191637	0.917263	116.46
dryAMD	Stem cell factor levels	rs11608458	12	T	C	-0.0707	0.0122	6.83e-09		-0.00762895	0.0193195	0.692928	33.583
dryAMD	Stem cell factor levels	rs12149545	16	A	G	0.1146	0.0123	1.2e-20		0.0632501	0.0202048	0.00174534	86.8079
dryAMD	Stem cell factor levels	rs138854302	9	T	C	-0.1391	0.0205	1.16e-11		0.0095326	0.0340969	0.779805	46.0412
dryAMD	Stem cell factor levels	rs16942887	16	A	G	0.1658	0.0171	3.14e-22		0.0965343	0.0250747	0.000118179	94.0106
dryAMD	Stem cell factor levels	rs174535	11	T	C	-0.0735	0.0121	1.24e-09		0.0128701	0.0185154	0.48699	36.8981
dryAMD	Stem cell factor levels	rs2024570	20	T	C	-0.1985	0.0341	5.85e-09		-0.0294381	0.0571282	0.606344	33.8854
dryAMD	Stem cell factor levels	rs2740488	9	A	C	0.1156	0.0133	3.57e-18		0.0531096	0.0229821	0.0208377	75.5462
dryAMD	Stem cell factor levels	rs45617141	15	T	G	0.2803	0.0512	4.38e-08		0.155826	0.157165	0.321453	29.9713
dryAMD	Stem cell factor levels	rs6073958	20	T	C	-0.2858	0.0144	1.16e-87		0.0284892	0.02387	0.232667	393.912
dryAMD	Stem cell factor levels	rs705379	7	A	G	0.0789	0.012	4.87e-11		0.059788	0.0189962	0.00164744	43.2306
dryAMD	Stem cell factor levels	rs798893	19	C	G	0.095	0.0141	1.61e-11		0.00123562	0.02011	0.951006	45.3951
dryAMD	SIR2-like protein 2 levels	rs144373891	19	T	C	-0.5739	0.0515	7.69e-29		-0.063526	0.0970291	0.512654	124.182
dryAMD	Signaling lymphocytic activation molecule levels	rs10212190	3	A	T	0.0727	0.0121	1.88e-09		0.00488674	0.0187545	0.794429	36.0992
dryAMD	Signaling lymphocytic activation molecule levels	rs12058421	1	A	C	-0.1256	0.0159	2.8e-15		-0.0387072	0.0246157	0.115843	62.4001
dryAMD	Signaling lymphocytic activation molecule levels	rs2790462	10	T	C	-0.0747	0.0126	3.06e-09		-0.0303638	0.0216787	0.161325	35.148
dryAMD	Signaling lymphocytic activation molecule levels	rs3184504	12	T	C	0.097	0.013	8.55e-14		0.036284	0.0186501	0.051713	55.6746
dryAMD	Signaling lymphocytic activation molecule levels	rs56244095	17	A	C	0.1013	0.0156	8.38e-11		-0.00295944	0.0206179	0.885866	42.1667
dryAMD	Signaling lymphocytic activation molecule levels	rs60094514	1	T	C	0.2209	0.0162	2.45e-42		0.0533027	0.0237069	0.0245499	185.935
dryAMD	Sulfotransferase 1A1 levels	rs149278	16	T	C	-0.1882	0.0135	3.58e-44		0.00984404	0.0184124	0.592897	194.344
dryAMD	Sulfotransferase 1A1 levels	rs2731674	5	T	G	-0.083	0.0152	4.75e-08		-0.0191737	0.0208722	0.358292	29.8173
dryAMD	Sulfotransferase 1A1 levels	rs66530140	4	T	C	-0.1678	0.0136	5.64e-35		-0.00996101	0.0184645	0.589564	152.232
dryAMD	Transforming growth factor-alpha levels	rs3859189	17	A	G	0.0655	0.0116	1.64e-08		0.0027864	0.0184552	0.87999	31.8835
dryAMD	Transforming growth factor-alpha levels	rs72912115	2	A	T	0.137	0.0184	9.65e-14		0.0102684	0.0296523	0.729122	55.4377
dryAMD	TNF-beta levels	rs2364485	12	A	C	0.1759	0.0189	1.32e-20		-0.0320179	0.0234049	0.171312	86.618
dryAMD	TNF-beta levels	rs2523882	6	T	C	-0.1991	0.0144	1.77e-43		0.0151142	0.0190056	0.42647	191.169
dryAMD	TNF-beta levels	rs2844500	6	T	C	-0.6283	0.0196	1.8e-225		-0.0413265	0.0262427	0.115307	1027.59
dryAMD	TNF-beta levels	rs3131932	6	A	G	-0.0928	0.0131	1.4e-12		0.0496531	0.0188135	0.0083096	50.1826
dryAMD	TNF-beta levels	rs7137828	12	T	C	-0.1333	0.0133	1.21e-23		-0.0431825	0.0186063	0.0202946	100.452
dryAMD	Tumor necrosis factor receptor superfamily member 9 levels	rs1776354	1	A	G	-0.1301	0.013	1.41e-23		-0.0181215	0.018366	0.323796	100.154
dryAMD	Tumor necrosis factor receptor superfamily member 9 levels	rs2854008	6	A	G	0.0926	0.0149	5.14e-10		0.0165683	0.0244849	0.498613	38.6233
dryAMD	Tumor necrosis factor ligand superfamily member 14 levels	rs11569551	19	A	G	0.2584	0.0327	2.74e-15		-0.000964979	0.0397591	0.980637	62.4438
dryAMD	Tumor necrosis factor ligand superfamily member 14 levels	rs11950562	5	A	C	0.0785	0.0132	2.73e-09		0.00188399	0.0193302	0.922359	35.3664
dryAMD	Tumor necrosis factor ligand superfamily member 14 levels	rs184708984	15	T	C	-0.6334	0.1109	1.12e-08		-0.0509753	0.260118	0.844634	32.6207
dryAMD	Tumor necrosis factor ligand superfamily member 14 levels	rs344560	19	T	C	-0.4894	0.0273	7.29e-72		-0.138078	0.0410305	0.000764769	321.368
dryAMD	TNF-related apoptosis-inducing ligand levels	rs1065657	6	A	G	0.0655	0.0118	2.84e-08		0.0428913	0.0185707	0.0209088	30.8119
dryAMD	TNF-related apoptosis-inducing ligand levels	rs174533	11	A	G	0.0787	0.0121	7.81e-11		-0.0118989	0.0185192	0.520539	42.3037
dryAMD	TNF-related apoptosis-inducing ligand levels	rs28929474	14	T	C	0.6692	0.044	3.08e-52		-0.188853	0.0698763	0.00687844	231.316
dryAMD	TNF-related apoptosis-inducing ligand levels	rs4760	19	A	G	0.3554	0.0163	2.14e-105		0.0118048	0.0247377	0.633221	475.401
dryAMD	TNF-related apoptosis-inducing ligand levels	rs490342	3	T	G	0.1252	0.02	3.85e-10		-0.0084578	0.0388747	0.827767	39.1876
dryAMD	TNF-related apoptosis-inducing ligand levels	rs5030044	3	A	G	0.285	0.0187	1.9e-52		-0.00542502	0.0270663	0.841141	232.277
dryAMD	TNF-related apoptosis-inducing ligand levels	rs574044675	3	A	C	0.5818	0.0399	3.69e-48		0.0250782	0.0550347	0.648619	212.619
dryAMD	TNF-related apoptosis-inducing ligand levels	rs8178824	17	T	C	0.2575	0.037	3.42e-12		-0.056764	0.093404	0.543369	48.4341
dryAMD	TNF-related activation-induced cytokine levels	rs117113213	20	A	G	-0.1646	0.03	4.1e-08		-0.0150855	0.0374182	0.686831	30.1035
dryAMD	TNF-related activation-induced cytokine levels	rs11713634	3	A	G	-0.0978	0.015	7.03e-11		-0.0395671	0.0192241	0.0395704	42.5104
dryAMD	TNF-related activation-induced cytokine levels	rs2468187	8	T	C	-0.1618	0.0118	8.62e-43		0.00623758	0.01992	0.75418	188.015
dryAMD	TNF-related activation-induced cytokine levels	rs4512994	13	A	C	0.1172	0.0116	5.33e-24		-6.1207e-05	0.0187257	0.997392	102.08
dryAMD	TNF-related activation-induced cytokine levels	rs62501135	8	A	G	-0.1532	0.0148	4.13e-25		-0.0494446	0.0237317	0.0372075	107.15
dryAMD	TNF-related activation-induced cytokine levels	rs704	17	A	G	-0.1085	0.0116	8.48e-21		-0.0165776	0.0184461	0.36881	87.487
dryAMD	TNF-related activation-induced cytokine levels	rs79287178	3	A	G	-0.4987	0.0343	6.82e-48		-0.0163486	0.0459338	0.721903	211.393
dryAMD	Thymic stromal lymphopoietin levels	rs4724126	7	T	G	0.0846	0.0152	2.61e-08		0.0148737	0.0199837	0.456701	30.978
dryAMD	Tumor necrosis factor ligand superfamily member 12 levels	rs10831650	11	A	G	0.0692	0.0125	3.09e-08		0.0214658	0.0202073	0.28811	30.6473
dryAMD	Tumor necrosis factor ligand superfamily member 12 levels	rs13107325	4	T	C	0.2027	0.0236	8.77e-18		-0.0722377	0.0783395	0.35647	73.7706
dryAMD	Tumor necrosis factor ligand superfamily member 12 levels	rs34790908	17	T	C	0.211	0.0129	3.9e-60		0.026714	0.0214734	0.213481	267.538
dryAMD	Tumor necrosis factor ligand superfamily member 12 levels	rs579459	9	T	C	0.1098	0.0157	2.68e-12		-0.0589745	0.0216915	0.00655224	48.9109
dryAMD	Tumor necrosis factor ligand superfamily member 12 levels	rs7503751	17	A	G	-0.1386	0.0238	5.76e-09		0.0381606	0.0419567	0.363075	33.9135
dryAMD	Tumor necrosis factor ligand superfamily member 12 levels	rs9842051	3	C	G	0.1192	0.014	1.68e-17		2.08231e-05	0.0238423	0.999303	72.4931
dryAMD	Urokinase-type plasminogen activator levels	rs11220462	11	A	G	-0.1024	0.0161	2.01e-10		-0.0185605	0.0234837	0.429319	40.4528
dryAMD	Urokinase-type plasminogen activator levels	rs2227575	10	A	C	-0.0946	0.0115	1.93e-16		-0.0264119	0.0183193	0.149372	67.6685
dryAMD	Urokinase-type plasminogen activator levels	rs4251805	19	T	C	-0.422	0.0311	6.1e-42		0.0245147	0.0489065	0.616191	184.121
dryAMD	Urokinase-type plasminogen activator levels	rs4760	19	A	G	0.1408	0.0165	1.42e-17		0.0118048	0.0247377	0.633221	72.8178
dryAMD	Urokinase-type plasminogen activator levels	rs4800787	18	T	C	-0.094	0.0125	5.48e-14		0.0140048	0.0189099	0.45893	56.5504
dryAMD	Urokinase-type plasminogen activator levels	rs7406661	17	T	C	-0.1107	0.0156	1.28e-12		0.00276778	0.0206214	0.89323	50.3554
dryAMD	Urokinase-type plasminogen activator levels	rs7564243	2	A	G	-0.0852	0.0114	7.8e-14		0.00473879	0.0185468	0.798333	55.856
dryAMD	Vascular endothelial growth factor A levels	rs10822155	10	A	C	0.0838	0.0117	7.93e-13		0.0543058	0.0186586	0.00360853	51.2999
dryAMD	Vascular endothelial growth factor A levels	rs114694170	5	T	C	-0.1625	0.0267	1.16e-09		-0.0235606	0.0395418	0.551282	37.0411
dryAMD	Vascular endothelial growth factor A levels	rs62401205	6	A	C	-0.2112	0.0333	2.26e-10		0.0714794	0.0372625	0.055077	40.2253
dryAMD	Vascular endothelial growth factor A levels	rs6921438	6	A	G	-0.4343	0.0113	1e-300		-0.000862807	0.0183068	0.962409	1477.14
dryAMD	Vascular endothelial growth factor A levels	rs6993770	8	A	T	0.1231	0.0134	4.06e-20		-0.00036761	0.0220417	0.986694	84.393
dryAMD	Artemin levels	rs118115625	12	T	C	0.1703	0.0362	2.55e-06		0.0026322	0.0777858	0.973006	22.1316
dryAMD	Artemin levels	rs1329733	9	A	G	-0.0674	0.0136	7.2e-07		0.00257668	0.0182709	0.887849	24.5608
dryAMD	Artemin levels	rs13303278	1	A	C	-0.0664	0.0144	4.01e-06		0.0139508	0.018348	0.447048	21.2623
dryAMD	Artemin levels	rs1370215	18	T	C	-0.07	0.0153	4.76e-06		0.0404472	0.020089	0.0440717	20.9321
dryAMD	Artemin levels	rs138311590	4	A	G	-0.0811	0.0176	4.07e-06		-0.00732887	0.024657	0.76629	21.2332
dryAMD	Artemin levels	rs142585779	9	T	C	0.2119	0.0435	1.11e-06		-0.0362386	0.0499606	0.468242	23.7292
dryAMD	Artemin levels	rs142970662	7	A	G	0.311	0.0639	1.13e-06		-0.0919919	0.0955912	0.335875	23.6875
dryAMD	Artemin levels	rs17340161	5	A	G	-0.0873	0.0189	3.86e-06		-0.0170299	0.0277266	0.539077	21.3356
dryAMD	Artemin levels	rs3003450	1	T	G	0.0632	0.0137	3.97e-06		0.0321487	0.0191594	0.0933534	21.281
dryAMD	Artemin levels	rs55885546	8	A	G	-0.2047	0.044	3.28e-06		-0.0174468	0.0456734	0.702469	21.6436
dryAMD	Artemin levels	rs62277657	3	A	G	0.0833	0.0166	5.22e-07		0.0381736	0.0245324	0.119696	25.181
dryAMD	Artemin levels	rs76672219	1	A	C	-0.3226	0.0682	2.24e-06		0.0789988	0.0856007	0.356071	22.3748
dryAMD	Artemin levels	rs9496445	6	T	C	0.0853	0.0181	2.44e-06		-0.00644867	0.0267883	0.809767	22.2096
dryAMD	Artemin levels	rs9941952	22	T	C	0.0765	0.0167	4.63e-06		-0.00923498	0.0212443	0.663778	20.9841
dryAMD	Axin-1 levels	rs115455827	5	A	G	0.1447	0.0305	2.09e-06		0.0090751	0.0353684	0.797497	22.508
dryAMD	Axin-1 levels	rs117097664	6	A	C	0.2444	0.0522	2.84e-06		-0.104953	0.0682802	0.124272	21.9211
dryAMD	Axin-1 levels	rs148317708	18	A	G	-0.212	0.042	4.47e-07		0.022616	0.092358	0.806554	25.4785
dryAMD	Axin-1 levels	rs2470622	8	A	G	-0.1229	0.0242	3.8e-07		0.00861589	0.0344103	0.802288	25.7913
dryAMD	Axin-1 levels	rs2691530	7	T	C	-0.067	0.0133	4.71e-07		0.0172913	0.0185132	0.350302	25.3774
dryAMD	Axin-1 levels	rs2712427	3	A	G	0.0626	0.0134	2.99e-06		0.00994822	0.0184976	0.590708	21.8242
dryAMD	Axin-1 levels	rs428324	18	T	C	0.0692	0.0148	2.93e-06		0.0166206	0.0185228	0.369558	21.8619
dryAMD	Axin-1 levels	rs7171268	15	T	C	0.1554	0.0329	2.32e-06		-0.0755106	0.0482397	0.117508	22.3105
dryAMD	Caspase 8 levels	rs1034059	6	A	G	0.0681	0.0145	2.65e-06		0.0154882	0.0205	0.449937	22.0576
dryAMD	Caspase 8 levels	rs11709039	3	T	C	0.0781	0.0168	3.34e-06		0.012258	0.0282181	0.663997	21.6114
dryAMD	Caspase 8 levels	rs12073499	1	A	C	-0.0812	0.0167	1.16e-06		-0.00407051	0.023316	0.86141	23.6417
dryAMD	Caspase 8 levels	rs148608719	5	A	G	0.3474	0.0683	3.65e-07		-0.0557644	0.0528321	0.291196	25.8713
dryAMD	Caspase 8 levels	rs187405204	7	T	C	0.4195	0.0912	4.23e-06		0.00516046	0.0824699	0.950106	21.158
dryAMD	Caspase 8 levels	rs34154371	1	T	C	-0.2016	0.0422	1.78e-06		0.0288118	0.077161	0.708851	22.8221
dryAMD	Caspase 8 levels	rs73306603	10	T	C	0.2044	0.0412	7.01e-07		-0.0984015	0.11178	0.378688	24.6132
dryAMD	Caspase 8 levels	rs78449258	9	A	G	-0.2001	0.0428	2.94e-06		-0.0398023	0.102096	0.696647	21.8578
dryAMD	Macrophage colony-stimulating factor 1 levels	rs115370595	2	A	G	-0.2277	0.0496	4.42e-06		0.0852512	0.0941027	0.364969	21.0748
dryAMD	Macrophage colony-stimulating factor 1 levels	rs116443177	2	T	C	0.0827	0.0173	1.75e-06		-0.0289589	0.0240226	0.228017	22.8517
dryAMD	Macrophage colony-stimulating factor 1 levels	rs11685487	2	T	C	0.0944	0.0196	1.46e-06		0.0135652	0.0282954	0.631645	23.197
dryAMD	Macrophage colony-stimulating factor 1 levels	rs142421172	1	A	G	0.1439	0.031	3.45e-06		0.0403248	0.0372532	0.279051	21.5476
dryAMD	Macrophage colony-stimulating factor 1 levels	rs17610659	1	T	C	0.1684	0.0118	3.31e-46		0.0278885	0.0182012	0.125466	203.667
dryAMD	Macrophage colony-stimulating factor 1 levels	rs17734417	14	T	C	-0.1225	0.0265	3.79e-06		-0.0367831	0.0440947	0.404177	21.3688
dryAMD	Macrophage colony-stimulating factor 1 levels	rs563284470	3	A	G	0.2087	0.0385	5.93e-08		0.0663862	0.0596079	0.265401	29.3848
dryAMD	Macrophage colony-stimulating factor 1 levels	rs7227917	18	A	G	-0.0872	0.0185	2.43e-06		-0.00429093	0.0263159	0.870475	22.2172
dryAMD	Macrophage colony-stimulating factor 1 levels	rs72783071	16	T	C	-0.199	0.0414	1.53e-06		0.00116958	0.0729444	0.987207	23.105
dryAMD	Macrophage colony-stimulating factor 1 levels	rs74849049	3	T	G	-0.0914	0.02	4.88e-06		0.0020163	0.0303332	0.947002	20.8849
dryAMD	Macrophage colony-stimulating factor 1 levels	rs7538029	1	A	C	0.0775	0.0165	2.64e-06		-0.0130176	0.0202261	0.519831	22.0615
dryAMD	Macrophage colony-stimulating factor 1 levels	rs75869070	14	A	G	0.1151	0.0239	1.47e-06		0.0229294	0.0487255	0.637939	23.1929
dryAMD	Macrophage colony-stimulating factor 1 levels	rs76421506	3	A	G	0.0778	0.0168	3.64e-06		-0.00502695	0.0259632	0.846475	21.4457
dryAMD	C-X-C motif chemokine 1 levels	rs10734292	11	A	G	0.123	0.0267	4.09e-06		0.014541	0.0428087	0.734101	21.2221
dryAMD	C-X-C motif chemokine 1 levels	rs11880837	19	A	G	0.0583	0.0127	4.42e-06		0.0318022	0.0190431	0.0949183	21.0732
dryAMD	C-X-C motif chemokine 1 levels	rs1366946	4	T	C	-0.3134	0.0134	5.65e-121		-0.00617449	0.0217851	0.77685	547.001
dryAMD	C-X-C motif chemokine 1 levels	rs2122155	4	A	G	-0.0538	0.0117	4.26e-06		-0.000935616	0.0185209	0.959711	21.1443
dryAMD	C-X-C motif chemokine 1 levels	rs2280441	15	A	G	-0.1443	0.0312	3.75e-06		0.144729	0.0619384	0.0194567	21.3906
dryAMD	C-X-C motif chemokine 1 levels	rs4474574	13	T	C	-0.365	0.0779	2.79e-06		0.452508	0.41463	0.275117	21.9539
dryAMD	C-X-C motif chemokine 1 levels	rs62311721	4	T	C	-0.186	0.0407	4.88e-06		-0.0449482	0.0399936	0.261062	20.8851
dryAMD	Interferon gamma levels	rs140562194	11	T	C	0.4666	0.0897	1.97e-07		-0.0126835	0.116229	0.913103	27.0586
dryAMD	Interferon gamma levels	rs4810686	20	T	C	0.0671	0.0137	9.69e-07		-0.0118421	0.0185865	0.524037	23.9885
dryAMD	Interferon gamma levels	rs531747046	16	T	G	0.2684	0.0573	2.81e-06		0.0101858	0.0648241	0.875142	21.941
dryAMD	Interferon gamma levels	rs61863416	10	A	G	0.136	0.0283	1.54e-06		-0.0043768	0.0481025	0.927501	23.0943
dryAMD	Interferon gamma levels	rs62230781	21	A	G	0.2184	0.0403	5.98e-08		0.0957561	0.0471515	0.0422737	29.3694
dryAMD	Interferon gamma levels	rs6442763	3	A	C	0.0648	0.014	3.68e-06		0.00263492	0.0188614	0.888898	21.4237
dryAMD	Interferon gamma levels	rs67101138	2	T	G	0.1461	0.0307	1.95e-06		0.0478756	0.0425714	0.260761	22.6477
dryAMD	Interferon gamma levels	rs704	17	A	G	-0.0635	0.0127	5.73e-07		-0.0165776	0.0184461	0.36881	25
dryAMD	Interferon gamma levels	rs74903999	13	T	C	0.3485	0.0708	8.55e-07		-0.0291185	0.0848119	0.73135	24.2292
dryAMD	Interleukin-10 receptor subunit alpha levels	rs10091841	8	T	G	0.064	0.0135	2.13e-06		0.0124431	0.0188422	0.509007	22.4746
dryAMD	Interleukin-10 receptor subunit alpha levels	rs143313574	16	T	C	-0.3868	0.0841	4.24e-06		0.0512405	0.0583207	0.379619	21.1534
dryAMD	Interleukin-10 receptor subunit alpha levels	rs17832137	14	A	G	0.1676	0.0343	1.03e-06		-0.00359769	0.0411652	0.930356	23.8759
dryAMD	Interleukin-10 receptor subunit alpha levels	rs180893431	6	A	C	0.4057	0.0865	2.73e-06		-0.457651	0.188412	0.0151405	21.9977
dryAMD	Interleukin-10 receptor subunit alpha levels	rs286605	5	T	G	0.0623	0.0131	1.98e-06		-0.00424758	0.0185692	0.819068	22.6169
dryAMD	Interleukin-10 receptor subunit alpha levels	rs3135932	11	A	G	-0.0844	0.0168	5.07e-07		-0.0169702	0.022782	0.456335	25.2387
dryAMD	Interleukin-10 receptor subunit alpha levels	rs41272625	3	T	G	0.082	0.0179	4.63e-06		-0.056108	0.0302045	0.0632252	20.9856
dryAMD	Interleukin-10 receptor subunit alpha levels	rs6670799	1	A	G	-0.1247	0.0252	7.48e-07		0.0473932	0.0312833	0.129781	24.4868
dryAMD	Interleukin-10 receptor subunit alpha levels	rs74719858	14	A	G	0.3915	0.0823	1.97e-06		-0.0423956	0.0481479	0.378573	22.6289
dryAMD	Interleukin-10 receptor subunit alpha levels	rs80137559	10	T	C	0.2347	0.0511	4.37e-06		-0.0557348	0.0591118	0.345747	21.0952
dryAMD	Interleukin-13 levels	rs10446322	3	A	G	0.064	0.0132	1.24e-06		-0.0104498	0.0198079	0.597807	23.5078
dryAMD	Interleukin-13 levels	rs10917637	1	A	G	0.0692	0.0136	3.61e-07		0.00566534	0.0195102	0.771527	25.8901
dryAMD	Interleukin-13 levels	rs11251952	10	A	G	-0.1845	0.0397	3.36e-06		-0.00536436	0.03559	0.880191	21.5979
dryAMD	Interleukin-13 levels	rs13119159	4	A	G	0.0739	0.0132	2.16e-08		0.00335039	0.0183168	0.854866	31.343
dryAMD	Interleukin-13 levels	rs141726773	13	T	C	0.2093	0.0446	2.69e-06		0.0418464	0.0457665	0.360535	22.0226
dryAMD	Interleukin-13 levels	rs149979178	7	A	G	0.1832	0.039	2.63e-06		0.0467364	0.0347987	0.179256	22.0659
dryAMD	Interleukin-13 levels	rs55924857	15	T	C	-0.0934	0.0183	3.33e-07		0.0373485	0.0244807	0.127102	26.049
dryAMD	Interleukin-13 levels	rs59235092	16	A	G	0.2122	0.0439	1.34e-06		0.0275316	0.052509	0.600055	23.3648
dryAMD	Interleukin-13 levels	rs76219628	7	A	G	0.169	0.0357	2.2e-06		-0.0840054	0.0559581	0.133299	22.4097
dryAMD	Interleukin-13 levels	rs9881117	3	A	G	-0.0656	0.0141	3.28e-06		-0.0146183	0.0188543	0.438143	21.6456
dryAMD	Interleukin-17A levels	rs12599620	16	T	C	-0.0726	0.0153	2.08e-06		0.00806262	0.0197755	0.68349	22.516
dryAMD	Interleukin-17A levels	rs17448036	3	A	G	-0.0585	0.0128	4.87e-06		-0.0100358	0.0182834	0.583074	20.8878
dryAMD	Interleukin-17A levels	rs2429911	17	T	C	0.2309	0.0486	2.02e-06		-0.0400439	0.0899651	0.656243	22.5723
dryAMD	Interleukin-17A levels	rs28852438	7	A	G	-0.068	0.0148	4.34e-06		-0.0209566	0.0194387	0.280995	21.1103
dryAMD	Interleukin-17A levels	rs33998516	1	A	C	-0.0802	0.0164	1.01e-06		0.00677533	0.0200722	0.735704	23.9145
dryAMD	Interleukin-17A levels	rs34557923	10	T	G	0.2446	0.0517	2.23e-06		0.00398994	0.0804564	0.960448	22.3837
dryAMD	Interleukin-17A levels	rs4877075	9	A	G	0.0908	0.0192	2.25e-06		0.00385198	0.0245515	0.875328	22.365
dryAMD	Interleukin-17A levels	rs75788494	2	T	C	-0.2432	0.0525	3.61e-06		-0.00271469	0.0793381	0.972704	21.459
dryAMD	Interleukin-17A levels	rs77529534	9	T	C	-0.1279	0.0272	2.57e-06		-0.0405424	0.0285398	0.155447	22.1107
dryAMD	Interleukin-17A levels	rs77595989	12	T	G	0.1696	0.0371	4.84e-06		-0.084998	0.0401132	0.0340949	20.898
dryAMD	Interleukin-1-alpha levels	rs10233998	7	T	G	0.131	0.0286	4.64e-06		0.00687474	0.0464764	0.882407	20.9802
dryAMD	Interleukin-1-alpha levels	rs115494443	1	A	G	0.2658	0.0565	2.55e-06		0.0912862	0.0906955	0.314169	22.1316
dryAMD	Interleukin-1-alpha levels	rs115602471	2	T	C	0.2215	0.0469	2.33e-06		0.345615	0.135888	0.0109784	22.305
dryAMD	Interleukin-1-alpha levels	rs117537822	17	T	C	0.2176	0.0439	7.17e-07		0.0109198	0.0496211	0.825822	24.5691
dryAMD	Interleukin-1-alpha levels	rs11759846	6	A	G	-0.3263	0.0266	1.36e-34		-0.00505043	0.0445798	0.909801	150.477
dryAMD	Interleukin-1-alpha levels	rs11878153	18	A	G	0.1116	0.0221	4.42e-07		-0.0103589	0.0261259	0.691737	25.5002
dryAMD	Interleukin-1-alpha levels	rs12047801	1	T	C	0.0783	0.0171	4.67e-06		-0.0066795	0.0285571	0.815063	20.9668
dryAMD	Interleukin-1-alpha levels	rs4767214	12	T	C	0.062	0.013	1.85e-06		-0.000537747	0.0182796	0.976531	22.7456
dryAMD	Interleukin-1-alpha levels	rs523604	11	A	G	0.0754	0.0142	1.1e-07		0.0325871	0.0184517	0.0773838	28.1946
dryAMD	Interleukin-1-alpha levels	rs61098036	17	A	G	-0.0856	0.0187	4.7e-06		-0.0034488	0.0252368	0.891302	20.9539
dryAMD	Interleukin-2 levels	rs10996419	10	T	C	-0.1222	0.0259	2.38e-06		0.0345761	0.0287055	0.228393	22.2609
dryAMD	Interleukin-2 levels	rs201229721	9	A	C	-0.1468	0.0309	2.03e-06		0.0927818	0.0629207	0.140325	22.5702
dryAMD	Interleukin-2 levels	rs28515912	17	A	C	-0.0723	0.0149	1.22e-06		0.00952206	0.0189428	0.615194	23.5453
dryAMD	Interleukin-2 levels	rs36006983	16	T	C	-0.0728	0.0153	1.95e-06		0.0153118	0.0237677	0.519429	22.6402
dryAMD	Interleukin-2 levels	rs4703508	5	T	C	-0.1216	0.026	2.91e-06		-0.154576	0.0501576	0.00205745	21.8736
dryAMD	Interleukin-2 levels	rs6535212	4	T	G	-0.0646	0.0139	3.36e-06		-0.0144625	0.0197901	0.464904	21.5991
dryAMD	Interleukin-2 levels	rs74852566	10	T	G	-0.1999	0.0431	3.52e-06		-0.0873328	0.0662833	0.187648	21.5115
dryAMD	Interleukin-2 levels	rs75739108	3	T	C	0.1737	0.038	4.85e-06		-0.0368665	0.0400425	0.357216	20.8945
dryAMD	Interleukin-2 levels	rs77832761	13	A	G	0.1922	0.0414	3.44e-06		0.055762	0.0440951	0.20602	21.5529
dryAMD	Interleukin-2 levels	rs77853517	3	T	C	-0.1048	0.0217	1.37e-06		0.00610801	0.0237278	0.796855	23.324
dryAMD	Interleukin-2 levels	rs79419497	2	A	G	0.2016	0.0424	1.99e-06		-0.0975148	0.0700111	0.163666	22.6073
dryAMD	Interleukin-2 levels	rs79925007	4	T	G	0.1176	0.0255	3.99e-06		-0.0180597	0.0282073	0.522011	21.2684
dryAMD	Interleukin-20 levels	rs114209791	2	A	G	-0.2134	0.046	3.5e-06		-0.0189317	0.0673847	0.77875	21.5215
dryAMD	Interleukin-20 levels	rs114363239	1	T	C	-0.2372	0.0487	1.11e-06		-0.0102337	0.0962927	0.915362	23.7231
dryAMD	Interleukin-20 levels	rs117977288	16	T	G	-0.1546	0.0316	9.96e-07		-0.0649598	0.0432572	0.133172	23.9356
dryAMD	Interleukin-20 levels	rs12498781	4	A	G	0.0635	0.0137	3.57e-06		0.0138901	0.0222898	0.53318	21.4836
dryAMD	Interleukin-20 levels	rs138771212	8	A	G	-0.3596	0.0778	3.8e-06		-0.0237713	0.11305	0.833454	21.3639
dryAMD	Interleukin-20 levels	rs146918864	2	T	C	-0.2551	0.0515	7.29e-07		0.0447681	0.0472816	0.34372	24.5362
dryAMD	Interleukin-20 levels	rs188205021	11	T	C	-0.222	0.0427	2e-07		0.021067	0.0868018	0.808235	27.0303
dryAMD	Interleukin-20 levels	rs200680034	7	A	G	-0.3598	0.071	4.03e-07		0.000383411	0.140738	0.997826	25.6806
dryAMD	Interleukin-20 levels	rs28542561	15	T	C	-0.1753	0.0372	2.45e-06		0.00947463	0.0466518	0.839063	22.2064
dryAMD	Interleukin-20 levels	rs72633862	1	T	G	-0.1722	0.0376	4.65e-06		-0.0527186	0.0465027	0.256934	20.9745
dryAMD	Interleukin-20 levels	rs72659995	14	T	C	-0.1232	0.0267	3.95e-06		-0.0332092	0.0345888	0.336998	21.2911
dryAMD	Interleukin-20 receptor subunit alpha levels	rs113153423	8	A	G	0.1913	0.0407	2.6e-06		-0.0564277	0.0661506	0.393649	22.0923
dryAMD	Interleukin-20 receptor subunit alpha levels	rs11987533	8	A	G	0.1171	0.0198	3.34e-09		-0.0119585	0.0255648	0.639948	34.9771
dryAMD	Interleukin-20 receptor subunit alpha levels	rs12056343	8	T	G	-0.0761	0.0166	4.55e-06		0.025259	0.0204142	0.215965	21.0161
dryAMD	Interleukin-20 receptor subunit alpha levels	rs143067549	5	T	C	-0.4166	0.091	4.69e-06		-0.158504	0.171381	0.355037	20.9583
dryAMD	Interleukin-20 receptor subunit alpha levels	rs149111746	17	A	G	0.2357	0.0511	3.98e-06		-0.129112	0.0647095	0.0460151	21.2754
dryAMD	Interleukin-20 receptor subunit alpha levels	rs540645152	1	A	C	-0.0817	0.0155	1.36e-07		-0.000534886	0.0189243	0.977451	27.7831
dryAMD	Interleukin-20 receptor subunit alpha levels	rs544388667	3	A	G	0.3626	0.075	1.33e-06		0.0383357	0.0565632	0.497931	23.374
dryAMD	Interleukin-20 receptor subunit alpha levels	rs59446445	5	A	G	0.1741	0.038	4.61e-06		0.0432367	0.0635067	0.495984	20.9909
dryAMD	Interleukin-20 receptor subunit alpha levels	rs72785422	16	T	C	0.0897	0.0195	4.22e-06		0.0308391	0.0267776	0.249455	21.16
dryAMD	Interleukin-22 receptor subunit alpha-1 levels	rs117263973	21	A	G	0.3467	0.0752	4.02e-06		0.0521106	0.115141	0.65085	21.2555
dryAMD	Interleukin-22 receptor subunit alpha-1 levels	rs12240324	10	A	G	0.2203	0.047	2.77e-06		-0.0220109	0.0452084	0.626347	21.9702
dryAMD	Interleukin-22 receptor subunit alpha-1 levels	rs13257574	8	T	C	0.2714	0.0584	3.36e-06		0.0255182	0.0933864	0.784657	21.597
dryAMD	Interleukin-22 receptor subunit alpha-1 levels	rs1473089	4	A	C	0.2679	0.0561	1.79e-06		-0.145133	0.185899	0.434974	22.8045
dryAMD	Interleukin-22 receptor subunit alpha-1 levels	rs17256492	14	T	C	-0.0751	0.0162	3.56e-06		0.0377757	0.0251591	0.133234	21.4907
dryAMD	Interleukin-22 receptor subunit alpha-1 levels	rs3181361	9	T	C	0.27	0.0582	3.5e-06		-0.0756301	0.0892402	0.396723	21.5219
dryAMD	Interleukin-22 receptor subunit alpha-1 levels	rs4811167	20	T	C	0.0632	0.0134	2.4e-06		0.0176902	0.0184884	0.338652	22.2446
dryAMD	Interleukin-22 receptor subunit alpha-1 levels	rs56282088	8	A	G	0.2815	0.0571	8.23e-07		0.164038	0.175866	0.350953	24.3044
dryAMD	Interleukin-22 receptor subunit alpha-1 levels	rs75590335	4	A	G	0.1722	0.037	3.25e-06		0.014144	0.0444547	0.750359	21.6602
dryAMD	Interleukin-22 receptor subunit alpha-1 levels	rs78594373	2	T	C	-0.1271	0.0273	3.23e-06		0.0171273	0.043763	0.695527	21.6753
dryAMD	Interleukin-24 levels	rs11256610	10	A	G	0.3005	0.0641	2.76e-06		0.27254	0.241788	0.259664	21.9772
dryAMD	Interleukin-24 levels	rs116790447	1	T	C	0.1729	0.0371	3.16e-06		-0.013277	0.0476597	0.780567	21.7191
dryAMD	Interleukin-24 levels	rs117613902	14	A	G	-0.3	0.0657	4.97e-06		-0.203101	0.149029	0.172937	20.8503
dryAMD	Interleukin-24 levels	rs143986178	21	A	G	0.2969	0.0644	4.02e-06		0.0408545	0.181953	0.822342	21.2544
dryAMD	Interleukin-24 levels	rs167018	7	A	G	0.0657	0.0136	1.36e-06		0.0074896	0.0184461	0.684725	23.3374
dryAMD	Interleukin-24 levels	rs2341294	5	A	G	-0.1318	0.028	2.51e-06		0.0336003	0.0330648	0.309535	22.1572
dryAMD	Interleukin-24 levels	rs60306270	16	A	G	-0.0886	0.0191	3.51e-06		-0.0548653	0.0326491	0.0928688	21.5179
dryAMD	Interleukin-24 levels	rs73169406	22	A	G	0.111	0.0207	8.22e-08		0.00893393	0.0300633	0.766336	28.7545
dryAMD	Interleukin-2 receptor subunit beta levels	rs115890206	2	A	G	0.232	0.0502	3.81e-06		0.0761018	0.123523	0.537831	21.3584
dryAMD	Interleukin-2 receptor subunit beta levels	rs116007066	4	A	G	-0.2101	0.0441	1.9e-06		0.0215436	0.0596646	0.718041	22.6973
dryAMD	Interleukin-2 receptor subunit beta levels	rs11630708	15	T	C	-0.2102	0.0443	2.09e-06		-0.0265799	0.052373	0.611797	22.5143
dryAMD	Interleukin-2 receptor subunit beta levels	rs117538197	17	T	C	0.1213	0.0261	3.36e-06		-0.00963215	0.0416943	0.8173	21.5993
dryAMD	Interleukin-2 receptor subunit beta levels	rs13001788	2	T	C	0.2769	0.0557	6.65e-07		-0.0695579	0.0781573	0.373481	24.7136
dryAMD	Interleukin-2 receptor subunit beta levels	rs141460846	11	T	C	-0.2471	0.0535	3.86e-06		0.0407559	0.0700505	0.560697	21.3323
dryAMD	Interleukin-2 receptor subunit beta levels	rs17549820	4	T	C	0.0631	0.0129	1e-06		0.0530773	0.0185818	0.0042846	23.9265
dryAMD	Interleukin-2 receptor subunit beta levels	rs2157876	12	T	G	-0.1133	0.0239	2.13e-06		-0.0327921	0.0306249	0.284275	22.4732
dryAMD	Interleukin-2 receptor subunit beta levels	rs34246740	11	T	C	-0.0721	0.0156	3.8e-06		0.00327202	0.0234874	0.889205	21.361
dryAMD	Interleukin-2 receptor subunit beta levels	rs9321271	6	A	C	-0.157	0.0325	1.36e-06		-0.0502129	0.0792522	0.526353	23.3363
dryAMD	Interleukin-2 receptor subunit beta levels	rs9921181	16	A	G	-0.0606	0.0128	2.2e-06		0.0105943	0.0192686	0.582442	22.4143
dryAMD	Interleukin-33 levels	rs1013434	21	T	C	-0.0732	0.0158	3.61e-06		-0.0251409	0.0216427	0.245385	21.4639
dryAMD	Interleukin-33 levels	rs10415966	19	A	C	-0.1184	0.0233	3.74e-07		-0.00132777	0.0344439	0.96925	25.8221
dryAMD	Interleukin-33 levels	rs112495884	18	A	G	0.3432	0.0748	4.47e-06		0.0776136	0.0684845	0.257088	21.0519
dryAMD	Interleukin-33 levels	rs13336496	16	A	C	0.0936	0.0203	4.01e-06		-0.0277082	0.0332121	0.404122	21.2598
dryAMD	Interleukin-33 levels	rs66755903	8	A	G	-0.0752	0.0162	3.45e-06		0.0126458	0.0215869	0.558005	21.5479
dryAMD	Interleukin-33 levels	rs77792454	6	T	C	-0.1166	0.0255	4.82e-06		0.0153597	0.0292026	0.598909	20.9082
dryAMD	Interleukin-33 levels	rs78455659	12	A	G	0.1259	0.0273	3.99e-06		0.00873329	0.028991	0.763231	21.268
dryAMD	Interleukin-33 levels	rs8042883	15	T	C	-0.0681	0.0135	4.55e-07		-0.0256478	0.0184655	0.164846	25.4464
dryAMD	Interleukin-4 levels	rs116963481	10	A	G	0.2805	0.0592	2.16e-06		0.00699468	0.060751	0.908337	22.4503
dryAMD	Interleukin-4 levels	rs11989681	8	A	G	0.0678	0.0136	6.19e-07		-0.00587016	0.0193146	0.761186	24.8532
dryAMD	Interleukin-4 levels	rs13130198	4	A	G	-0.0773	0.0159	1.16e-06		0.032153	0.0214243	0.133415	23.6355
dryAMD	Interleukin-4 levels	rs13418255	2	A	G	0.0701	0.0153	4.61e-06		0.00408004	0.0191246	0.831062	20.992
dryAMD	Interleukin-4 levels	rs1490743	9	T	G	-0.1338	0.0278	1.49e-06		-0.0168465	0.0401598	0.674862	23.1645
dryAMD	Interleukin-4 levels	rs2502347	1	T	C	-0.077	0.0167	4.01e-06		-0.0112195	0.021136	0.595541	21.2593
dryAMD	Interleukin-4 levels	rs4876407	8	T	G	-0.1391	0.0299	3.28e-06		-0.0189103	0.0381696	0.620297	21.6427
dryAMD	Interleukin-4 levels	rs75610895	10	T	C	-0.2354	0.045	1.68e-07		0.132938	0.0977574	0.173871	27.3645
dryAMD	Interleukin-5 levels	rs10988407	9	A	G	0.0777	0.0167	3.28e-06		-0.00284321	0.0265446	0.914701	21.6476
dryAMD	Interleukin-5 levels	rs114829303	1	T	C	0.1661	0.0361	4.2e-06		0.0281657	0.0470079	0.54906	21.1702
dryAMD	Interleukin-5 levels	rs12592185	15	T	C	0.0838	0.0173	1.27e-06		-0.0219265	0.0239145	0.35921	23.4637
dryAMD	Interleukin-5 levels	rs132210	22	T	C	-0.0686	0.0141	1.14e-06		0.0254326	0.0198605	0.200347	23.6706
dryAMD	Interleukin-5 levels	rs141941146	6	A	G	0.3833	0.0825	3.38e-06		-0.0528974	0.0546266	0.332873	21.5859
dryAMD	Interleukin-5 levels	rs17009223	1	A	G	-0.1169	0.0236	7.29e-07		-0.0341026	0.0363412	0.348039	24.5361
dryAMD	Interleukin-5 levels	rs34639000	5	A	G	0.0765	0.0147	1.95e-07		-0.0249887	0.0190384	0.189336	27.0825
dryAMD	Interleukin-5 levels	rs4277106	11	A	G	-0.2747	0.0592	3.48e-06		-0.0162877	0.0819267	0.842413	21.5315
dryAMD	Interleukin-5 levels	rs62069649	17	A	G	0.2206	0.0482	4.72e-06		-0.206926	0.128107	0.106253	20.9468
dryAMD	Interleukin-5 levels	rs7142197	14	A	G	-0.0924	0.0188	8.88e-07		0.0640127	0.0278395	0.0214852	24.1562
dryAMD	Interleukin-6 levels	rs10234370	7	T	C	0.0582	0.0127	4.59e-06		-0.0126999	0.0188834	0.501238	21.0009
dryAMD	Interleukin-6 levels	rs10977774	9	A	C	-0.3418	0.0701	1.08e-06		0.0355987	0.0666962	0.593518	23.7743
dryAMD	Interleukin-6 levels	rs1346147	8	A	G	-0.0659	0.0135	1.05e-06		-0.0243551	0.0218351	0.264674	23.8289
dryAMD	Interleukin-6 levels	rs17486819	2	T	G	0.0975	0.0211	3.82e-06		-0.0398219	0.025434	0.117419	21.3523
dryAMD	Interleukin-6 levels	rs185969953	13	T	G	-0.3427	0.0682	5.04e-07		-0.0543189	0.141974	0.702018	25.2499
dryAMD	Interleukin-6 levels	rs187416244	7	T	C	-0.2244	0.0469	1.71e-06		0.0983087	0.179937	0.584824	22.8929
dryAMD	Interleukin-6 levels	rs2228145	1	A	C	-0.1684	0.0119	1.83e-45		0.000230532	0.019869	0.990743	200.258
dryAMD	Interleukin-6 levels	rs248536	5	T	G	-0.0671	0.0143	2.7e-06		-0.00170388	0.0233196	0.941753	22.0178
dryAMD	Interleukin-7 levels	rs10403201	19	A	G	-0.0584	0.0127	4.26e-06		-0.0140689	0.0212276	0.507481	21.1455
dryAMD	Interleukin-7 levels	rs1050152	5	T	C	-0.0651	0.0133	9.84e-07		-0.0128139	0.0197145	0.515711	23.9584
dryAMD	Interleukin-7 levels	rs11742240	5	T	G	-0.0647	0.0131	7.86e-07		-0.00107488	0.0194581	0.955947	24.393
dryAMD	Interleukin-7 levels	rs12321566	12	A	G	0.0698	0.0139	5.12e-07		0.00588655	0.0202468	0.771251	25.2163
dryAMD	Interleukin-7 levels	rs12699881	7	A	G	0.068	0.0138	8.33e-07		0.00422523	0.0191643	0.825502	24.2806
dryAMD	Interleukin-7 levels	rs144728120	3	T	C	0.1495	0.0316	2.23e-06		0.0494175	0.0402981	0.220087	22.3825
dryAMD	Interleukin-7 levels	rs55849454	5	A	G	0.0729	0.0159	4.54e-06		-0.00518006	0.0248388	0.834801	21.0214
dryAMD	Interleukin-7 levels	rs570880779	15	T	C	-0.2336	0.0505	3.73e-06		-0.100293	0.149616	0.502646	21.3975
dryAMD	Interleukin-7 levels	rs7026771	9	A	G	0.0691	0.0148	3.03e-06		-0.0020914	0.0185887	0.910419	21.7988
dryAMD	Interleukin-7 levels	rs74131483	1	A	G	0.1372	0.0274	5.52e-07		-0.0903227	0.0418285	0.0308227	25.073
dryAMD	Interleukin-7 levels	rs77336315	1	A	C	0.2512	0.0531	2.24e-06		-0.269221	0.12138	0.026554	22.3795
dryAMD	Interleukin-7 levels	rs79072837	15	T	C	-0.136	0.028	1.19e-06		0.0799093	0.0495262	0.106641	23.5918
dryAMD	Leukemia inhibitory factor levels	rs11127419	2	T	C	0.0707	0.0153	3.82e-06		-0.0144592	0.0200652	0.471151	21.3529
dryAMD	Leukemia inhibitory factor levels	rs11883375	19	A	G	-0.1011	0.0197	2.87e-07		0.0387556	0.0298477	0.194135	26.3372
dryAMD	Leukemia inhibitory factor levels	rs234592	14	A	G	-0.0635	0.0136	3.02e-06		2.5147e-05	0.0188273	0.998934	21.8007
dryAMD	Leukemia inhibitory factor levels	rs332426	19	A	G	0.112	0.0238	2.53e-06		0.0611299	0.0338113	0.0706106	22.1453
dryAMD	Leukemia inhibitory factor levels	rs7225483	17	T	G	0.0671	0.0143	2.7e-06		-0.00770203	0.0183228	0.674228	22.0178
dryAMD	Leukemia inhibitory factor levels	rs74992559	10	A	G	0.1725	0.0367	2.6e-06		-0.0628369	0.0680233	0.355614	22.0926
dryAMD	Leukemia inhibitory factor levels	rs825264	2	A	G	-0.2119	0.0453	2.9e-06		0.0170403	0.0388653	0.661063	21.8809
dryAMD	Neurturin levels	rs10412462	19	A	C	-0.1731	0.0366	2.25e-06		-0.0338688	0.0395188	0.391428	22.3682
dryAMD	Neurturin levels	rs113580784	20	A	G	-0.2288	0.0495	3.8e-06		0.0258748	0.0435234	0.552175	21.3649
dryAMD	Neurturin levels	rs143131035	4	T	C	-0.4361	0.0867	4.91e-07		0.0213939	0.075392	0.776587	25.3008
dryAMD	Neurturin levels	rs182274799	11	A	G	0.1565	0.031	4.46e-07		0.0161963	0.0471438	0.731185	25.4862
dryAMD	Neurturin levels	rs192427410	8	T	G	0.3743	0.0786	1.92e-06		0.0963373	0.0530104	0.0691672	22.6775
dryAMD	Neurturin levels	rs29630	5	T	C	-0.074	0.0159	3.25e-06		-0.0159096	0.0224825	0.479165	21.6605
dryAMD	Neurturin levels	rs4360502	1	A	G	-0.0652	0.0141	3.76e-06		-0.00809148	0.019522	0.678522	21.3824
dryAMD	Neurturin levels	rs62120726	2	A	G	0.0786	0.0172	4.88e-06		0.052688	0.0272481	0.0531582	20.8828
dryAMD	Neurturin levels	rs76777800	3	T	C	0.3387	0.0738	4.44e-06		-0.116738	0.232275	0.615256	21.0629
dryAMD	Neurturin levels	rs77216559	11	T	C	0.1667	0.034	9.44e-07		-0.0757052	0.0466219	0.104416	24.0388
dryAMD	Neurturin levels	rs8033310	15	T	C	0.1332	0.0286	3.2e-06		-0.00242868	0.0356287	0.945653	21.6908
dryAMD	Neurotrophin-3 levels	rs10780690	9	T	G	0.0557	0.012	3.46e-06		-0.00839785	0.0183552	0.647299	21.5451
dryAMD	Neurotrophin-3 levels	rs11225042	11	A	C	-0.0973	0.0203	1.64e-06		-0.0097852	0.0254751	0.700898	22.9738
dryAMD	Neurotrophin-3 levels	rs112418830	6	T	C	0.1366	0.0263	2.06e-07		-0.0213546	0.0349864	0.541618	26.9768
dryAMD	Neurotrophin-3 levels	rs12517801	5	A	G	-0.0555	0.0121	4.5e-06		0.00571989	0.0184209	0.756173	21.0385
dryAMD	Neurotrophin-3 levels	rs146532158	10	T	C	-0.1859	0.0386	1.46e-06		0.0417329	0.0582877	0.474003	23.1945
dryAMD	Neurotrophin-3 levels	rs17537796	7	A	C	-0.2571	0.0553	3.33e-06		-0.0021482	0.0704153	0.975662	21.6149
dryAMD	Neurotrophin-3 levels	rs2034246	5	A	C	0.0582	0.012	1.23e-06		0.00971462	0.0185849	0.601172	23.5225
dryAMD	Neurotrophin-3 levels	rs2107473	7	A	G	-0.2393	0.0507	2.36e-06		0.0444836	0.0765336	0.561085	22.2777
dryAMD	Neurotrophin-3 levels	rs2846299	11	A	G	0.0582	0.0125	3.22e-06		0.038951	0.0199859	0.051305	21.6783
dryAMD	Neurotrophin-3 levels	rs3218587	6	A	G	0.1364	0.0294	3.49e-06		0.0672005	0.0619698	0.278185	21.5245
dryAMD	Neurotrophin-3 levels	rs5751454	22	T	C	0.1823	0.0398	4.64e-06		0.00660662	0.0485979	0.891865	20.9801
dryAMD	Neurotrophin-3 levels	rs73166403	7	T	C	-0.092	0.02	4.22e-06		-0.0398808	0.0291892	0.171849	21.16
dryAMD	Neurotrophin-3 levels	rs79759094	4	A	G	-0.1163	0.0251	3.6e-06		-0.0578111	0.0382322	0.130507	21.469
dryAMD	Programmed cell death 1 ligand 1 levels	rs146328951	1	A	G	-0.4926	0.0993	7.02e-07		-0.255645	0.229402	0.265109	24.6088
dryAMD	Programmed cell death 1 ligand 1 levels	rs4974444	3	A	G	-0.0816	0.0176	3.55e-06		0.0253388	0.0266498	0.341702	21.4959
dryAMD	Programmed cell death 1 ligand 1 levels	rs62373966	5	T	G	0.1407	0.0273	2.55e-07		0.0177316	0.0310202	0.567584	26.5621
dryAMD	Programmed cell death 1 ligand 1 levels	rs6917605	6	T	C	0.0554	0.0116	1.79e-06		-0.0113153	0.0183481	0.537433	22.8089
dryAMD	Programmed cell death 1 ligand 1 levels	rs7125631	11	T	C	-0.0609	0.0128	1.96e-06		-0.0160428	0.0204746	0.433306	22.6368
dryAMD	Programmed cell death 1 ligand 1 levels	rs7137828	12	T	C	-0.0622	0.0133	2.92e-06		-0.0431825	0.0186063	0.0202946	21.8714
dryAMD	Programmed cell death 1 ligand 1 levels	rs7304709	12	T	C	0.0537	0.0117	4.44e-06		0.0379546	0.0186855	0.0422309	21.0657
dryAMD	Programmed cell death 1 ligand 1 levels	rs75510105	6	A	G	0.1933	0.0385	5.15e-07		0.00603582	0.0814597	0.940934	25.2082
dryAMD	Programmed cell death 1 ligand 1 levels	rs79045618	19	A	G	0.1619	0.0324	5.83e-07		0.0137734	0.0392448	0.725616	24.9691
dryAMD	Programmed cell death 1 ligand 1 levels	rs7945680	11	T	G	0.061	0.0114	8.75e-08		0.00754873	0.0184581	0.682565	28.6319
dryAMD	Programmed cell death 1 ligand 1 levels	rs822335	9	T	C	-0.1295	0.012	3.77e-27		0.00199075	0.0191637	0.917263	116.46
dryAMD	SIR2-like protein 2 levels	rs1034059	6	A	G	0.076	0.0145	1.59e-07		0.0154882	0.0205	0.449937	27.4721
dryAMD	SIR2-like protein 2 levels	rs11115639	12	A	C	-0.0841	0.0184	4.86e-06		-0.0286858	0.0257549	0.265366	20.8909
dryAMD	SIR2-like protein 2 levels	rs115455827	5	A	G	0.1277	0.0277	4.02e-06		0.0090751	0.0353684	0.797497	21.2531
dryAMD	SIR2-like protein 2 levels	rs116198125	3	T	C	-0.1521	0.0329	3.78e-06		0.0778642	0.0547281	0.15481	21.3731
dryAMD	SIR2-like protein 2 levels	rs12152184	22	A	G	0.0965	0.0208	3.49e-06		-0.0208816	0.0290087	0.471625	21.5242
dryAMD	SIR2-like protein 2 levels	rs138897138	2	A	G	0.104	0.0218	1.84e-06		-0.00985744	0.0328709	0.764267	22.759
dryAMD	SIR2-like protein 2 levels	rs144373891	19	T	C	-0.5739	0.0515	7.69e-29		-0.063526	0.0970291	0.512654	124.182
dryAMD	SIR2-like protein 2 levels	rs147383134	8	T	C	0.2573	0.0551	3.02e-06		0.0842378	0.11935	0.480309	21.806
dryAMD	SIR2-like protein 2 levels	rs60459634	4	A	G	-0.1063	0.0229	3.45e-06		0.00263888	0.0319705	0.934216	21.5474
dryAMD	SIR2-like protein 2 levels	rs72883370	6	A	G	-0.3428	0.0737	3.3e-06		0.0987665	0.0762181	0.19503	21.6345
dryAMD	SIR2-like protein 2 levels	rs77381020	13	T	C	0.0862	0.0184	2.8e-06		-0.0322975	0.0249063	0.194714	21.9472
dryAMD	STAM binding protein levels	rs1034059	6	A	G	0.0695	0.0145	1.64e-06		0.0154882	0.0205	0.449937	22.9738
dryAMD	STAM binding protein levels	rs111581172	14	A	G	-0.1722	0.0352	9.98e-07		-0.0281186	0.0782021	0.719174	23.9321
dryAMD	STAM binding protein levels	rs111872246	2	A	G	0.2195	0.0425	2.41e-07		0.152769	0.0598042	0.0106343	26.6742
dryAMD	STAM binding protein levels	rs116198125	3	T	C	-0.1484	0.0325	4.97e-06		0.0778642	0.0547281	0.15481	20.8498
dryAMD	STAM binding protein levels	rs12152184	22	A	G	0.0961	0.0208	3.83e-06		-0.0208816	0.0290087	0.471625	21.3462
dryAMD	STAM binding protein levels	rs138897138	2	A	G	0.1085	0.0218	6.46e-07		-0.00985744	0.0328709	0.764267	24.7712
dryAMD	STAM binding protein levels	rs140656901	19	A	G	0.1288	0.0272	2.19e-06		-0.0178138	0.0315379	0.572183	22.423
dryAMD	STAM binding protein levels	rs2280441	15	A	G	-0.1571	0.0309	3.69e-07		0.144729	0.0619384	0.0194567	25.8485
dryAMD	STAM binding protein levels	rs73327656	17	A	G	0.235	0.0512	4.44e-06		-0.054877	0.10662	0.606766	21.0667
dryAMD	STAM binding protein levels	rs75610895	10	T	C	-0.1908	0.0394	1.28e-06		0.132938	0.0977574	0.173871	23.4512
dryAMD	Tumor necrosis factor levels	rs117427219	7	A	G	-0.3062	0.0629	1.13e-06		0.133122	0.181642	0.463629	23.6979
dryAMD	Tumor necrosis factor levels	rs12328100	2	A	G	-0.0649	0.013	5.97e-07		0.0217334	0.0183314	0.235788	24.9231
dryAMD	Tumor necrosis factor levels	rs12354434	10	A	G	-0.1207	0.0247	1.03e-06		0.0185282	0.032077	0.563525	23.8792
dryAMD	Tumor necrosis factor levels	rs1377015	10	A	G	-0.0653	0.0142	4.25e-06		0.0124341	0.0200437	0.535025	21.147
dryAMD	Tumor necrosis factor levels	rs138684734	6	A	G	0.2512	0.0533	2.44e-06		-0.0833428	0.122939	0.497821	22.2119
dryAMD	Tumor necrosis factor levels	rs141295666	12	T	C	0.3405	0.066	2.48e-07		-0.0630596	0.114208	0.580847	26.6162
dryAMD	Tumor necrosis factor levels	rs148560093	8	A	G	-0.298	0.0646	3.97e-06		-0.139105	0.143604	0.332712	21.2798
dryAMD	Tumor necrosis factor levels	rs4835254	4	T	C	-0.1517	0.031	9.9e-07		-0.0245527	0.0429603	0.567647	23.9468
dryAMD	Tumor necrosis factor levels	rs537908127	4	T	C	0.246	0.0472	1.87e-07		0.0214956	0.108947	0.843589	27.1635
dryAMD	Tumor necrosis factor levels	rs7621032	3	T	C	0.0674	0.0135	5.96e-07		-0.0068698	0.0186023	0.711905	24.926
dryAMD	Tumor necrosis factor levels	rs7806921	7	T	C	-0.0606	0.0131	3.73e-06		-0.0267407	0.0186541	0.151716	21.3995
dryAMD	Tumor necrosis factor levels	rs867063	6	T	C	0.1175	0.0255	4.07e-06		0.0461765	0.0319682	0.148612	21.2322
dryAMD	Tumor necrosis factor levels	rs9614693	22	T	C	0.0826	0.0177	3.06e-06		0.0185076	0.0254233	0.466627	21.7778
dryAMD	Tumor necrosis factor levels	rs9913313	17	T	C	-0.0836	0.0183	4.92e-06		-0.0161485	0.0192302	0.40105	20.8694
dryAMD	Thymic stromal lymphopoietin levels	rs117095006	10	A	G	-0.1569	0.0338	3.45e-06		-0.0259732	0.0514818	0.613902	21.5483
dryAMD	Thymic stromal lymphopoietin levels	rs118119134	17	A	G	-0.4423	0.0943	2.73e-06		0.171562	0.205242	0.40321	21.9994
dryAMD	Thymic stromal lymphopoietin levels	rs12448125	16	T	G	0.1784	0.0367	1.17e-06		-0.0520839	0.0456871	0.254282	23.6297
dryAMD	Thymic stromal lymphopoietin levels	rs140886020	15	A	G	0.1619	0.0351	3.98e-06		0.0398607	0.0518552	0.442076	21.2755
dryAMD	Thymic stromal lymphopoietin levels	rs145111430	11	A	G	0.2674	0.0575	3.31e-06		-0.0543188	0.106303	0.609366	21.6265
dryAMD	Thymic stromal lymphopoietin levels	rs185922111	20	A	G	0.3618	0.0747	1.28e-06		0.0407696	0.105652	0.699581	23.4583
dryAMD	Thymic stromal lymphopoietin levels	rs190906347	15	A	C	0.3219	0.066	1.08e-06		0.00495837	0.145228	0.972764	23.7878
dryAMD	Thymic stromal lymphopoietin levels	rs4724126	7	T	G	0.0846	0.0152	2.61e-08		0.0148737	0.0199837	0.456701	30.978
dryAMD	Thymic stromal lymphopoietin levels	rs72652144	8	A	G	0.1629	0.0345	2.34e-06		0.02735	0.0385085	0.47756	22.2948
dryAMD	Thymic stromal lymphopoietin levels	rs72811179	10	T	C	-0.2956	0.063	2.7e-06		0.00754645	0.0710088	0.915364	22.0155
dryAMD	Thymic stromal lymphopoietin levels	rs7406537	17	A	G	-0.0643	0.0139	3.73e-06		0.0240052	0.0184881	0.194146	21.3989

## Sheet: Table S4
Supplementary Table S5. The instrumental variables used in the Mendelian randomization analysis for the causal effects of AMD on the systemic inflammatory regulators when taking a cut-off of 5×10-8
Outcome	Exposure	SNP	Chromosome	Effect allele	Reference allele	Exposure				Outcome			F statistics
						Beta	SE	P		Beta	SE	P
GCST90274758	AMD	rs10158950		A	G	-0.18621	0.0205994	1.5729e-19		-0.0173	0.0152	0.255	81.7141
GCST90274758	AMD	rs10801551		A	G	-0.567946	0.0179878	1e-200		0.0045	0.014	0.748	996.915
GCST90274758	AMD	rs113769372		A	G	0.368379	0.0372397	4.50402e-23		-0.008	0.0437	0.855	97.8537
GCST90274758	AMD	rs11584379		G	T	0.155246	0.0210011	1.44311e-13		-0.0089	0.0189	0.638	54.6458
GCST90274758	AMD	rs116675086		A	T	0.294555	0.0431627	8.8369e-12		-0.034	0.0504	0.5	46.571
GCST90274758	AMD	rs11938222		A	G	-0.107778	0.0154938	3.49704e-12		-0.0048	0.0119	0.687	48.3887
GCST90274758	AMD	rs12438812		T	C	0.111738	0.0154266	4.38228e-13		0.006	0.0118	0.611	52.464
GCST90274758	AMD	rs13411964		A	G	0.0991896	0.0166164	2.38172e-09		-0.0002	0.0124	0.987	35.6335
GCST90274758	AMD	rs139041216		T	C	0.204847	0.0260412	3.65342e-15		-0.0207	0.0204	0.31	61.8781
GCST90274758	AMD	rs145630012		G	T	-0.243583	0.0247439	7.26273e-23		0.0452	0.0346	0.191	96.9076
GCST90274758	AMD	rs189631141		T	C	-0.190422	0.0346698	3.96397e-08		0.0019	0.0341	0.956	30.167
GCST90274758	AMD	rs1956526		C	A	0.090087	0.0158998	1.46245e-08		0.0045	0.0124	0.717	32.1027
GCST90274758	AMD	rs2043085		C	T	0.123031	0.0157774	6.29361e-15		0.011	0.012	0.359	60.8077
GCST90274758	AMD	rs2230199		C	G	0.238333	0.0192041	2.29192e-35		-0.0027	0.0152	0.859	154.021
GCST90274758	AMD	rs261334		C	G	0.109936	0.0186278	3.59741e-09		0.0354	0.0143	0.0133	34.8303
GCST90274758	AMD	rs3129758		G	A	0.12913	0.0156079	1.30167e-16		0.0087	0.0121	0.472	68.4487
GCST90274758	AMD	rs3138142		T	C	0.119277	0.0204232	5.21195e-09		0.0197	0.0151	0.192	34.1088
GCST90274758	AMD	rs3775221		G	T	0.107897	0.0155606	4.09166e-12		0.0164	0.0121	0.175	48.0802
GCST90274758	AMD	rs3816117		C	T	0.0904922	0.0154809	5.05347e-09		-0.0054	0.0117	0.644	34.1688
GCST90274758	AMD	rs429358		C	T	-0.19169	0.0216227	7.6366e-19		0.0155	0.0163	0.342	78.5921
GCST90274758	AMD	rs429608		A	G	-0.414177	0.0254997	2.52755e-59		-0.0187	0.0166	0.26	263.816
GCST90274758	AMD	rs4611812		T	C	0.101455	0.0160143	2.36941e-10		0.0046	0.012	0.701	40.1357
GCST90274758	AMD	rs4980260		T	G	0.134125	0.0157859	1.95299e-17		0.0082	0.0125	0.512	72.1906
GCST90274758	AMD	rs541158385		C	T	-0.230996	0.0359226	1.27286e-10		0.0396	0.0348	0.255	41.3498
GCST90274758	AMD	rs58649964		A	T	0.576054	0.0176831	1e-200		-0.0091	0.0161	0.572	1061.23
GCST90274758	AMD	rs6955349		A	G	0.116528	0.0164498	1.40217e-12		0.0017	0.0124	0.891	50.181
GCST90274758	AMD	rs7555070		T	C	0.191843	0.0173221	1.65806e-28		0.0208	0.0126	0.0988	122.657
GCST90274758	AMD	rs943080		T	C	0.106266	0.0156694	1.18713e-11		-0.0191	0.0118	0.106	45.9922
GCST90274759	AMD	rs10158950		A	G	-0.18621	0.0205994	1.5729e-19		-0.0133	0.0148	0.369	81.7141
GCST90274759	AMD	rs10801551		A	G	-0.567946	0.0179878	1e-200		0.003	0.0136	0.825	996.915
GCST90274759	AMD	rs113769372		A	G	0.368379	0.0372397	4.50402e-23		0.0417	0.043	0.332	97.8537
GCST90274759	AMD	rs11584379		G	T	0.155246	0.0210011	1.44311e-13		-0.0479	0.0184	0.00923	54.6458
GCST90274759	AMD	rs116675086		A	T	0.294555	0.0431627	8.8369e-12		-0.0767	0.0496	0.122	46.571
GCST90274759	AMD	rs11938222		A	G	-0.107778	0.0154938	3.49704e-12		-0.0044	0.0116	0.704	48.3887
GCST90274759	AMD	rs12438812		T	C	0.111738	0.0154266	4.38228e-13		0.0051	0.0118	0.666	52.464
GCST90274759	AMD	rs13411964		A	G	0.0991896	0.0166164	2.38172e-09		0.0059	0.0121	0.626	35.6335
GCST90274759	AMD	rs139041216		T	C	0.204847	0.0260412	3.65342e-15		0.0243	0.0204	0.234	61.8781
GCST90274759	AMD	rs145630012		G	T	-0.243583	0.0247439	7.26273e-23		0.0432	0.0337	0.2	96.9076
GCST90274759	AMD	rs189631141		T	C	-0.190422	0.0346698	3.96397e-08		-0.0405	0.0327	0.216	30.167
GCST90274759	AMD	rs1956526		C	A	0.090087	0.0158998	1.46245e-08		0.0092	0.0124	0.458	32.1027
GCST90274759	AMD	rs2043085		C	T	0.123031	0.0157774	6.29361e-15		0.015	0.0117	0.2	60.8077
GCST90274759	AMD	rs2230199		C	G	0.238333	0.0192041	2.29192e-35		-0.0027	0.0149	0.856	154.021
GCST90274759	AMD	rs261334		C	G	0.109936	0.0186278	3.59741e-09		0.0098	0.014	0.484	34.8303
GCST90274759	AMD	rs3129758		G	A	0.12913	0.0156079	1.30167e-16		-0.0036	0.0118	0.76	68.4487
GCST90274759	AMD	rs3138142		T	C	0.119277	0.0204232	5.21195e-09		0.0121	0.0151	0.423	34.1088
GCST90274759	AMD	rs3775221		G	T	0.107897	0.0155606	4.09166e-12		-0.0013	0.0118	0.912	48.0802
GCST90274759	AMD	rs3816117		C	T	0.0904922	0.0154809	5.05347e-09		-0.0107	0.0114	0.348	34.1688
GCST90274759	AMD	rs429358		C	T	-0.19169	0.0216227	7.6366e-19		-0.0115	0.0158	0.467	78.5921
GCST90274759	AMD	rs429608		A	G	-0.414177	0.0254997	2.52755e-59		0.0121	0.0162	0.455	263.816
GCST90274759	AMD	rs4611812		T	C	0.101455	0.0160143	2.36941e-10		0.0106	0.012	0.377	40.1357
GCST90274759	AMD	rs4980260		T	G	0.134125	0.0157859	1.95299e-17		-0.0004	0.0122	0.974	72.1906
GCST90274759	AMD	rs541158385		C	T	-0.230996	0.0359226	1.27286e-10		-0.0073	0.035	0.835	41.3498
GCST90274759	AMD	rs58649964		A	T	0.576054	0.0176831	1e-200		-0.0188	0.0162	0.246	1061.23
GCST90274759	AMD	rs6955349		A	G	0.116528	0.0164498	1.40217e-12		-0.0055	0.012	0.647	50.181
GCST90274759	AMD	rs7555070		T	C	0.191843	0.0173221	1.65806e-28		0.0175	0.0126	0.165	122.657
GCST90274759	AMD	rs943080		T	C	0.106266	0.0156694	1.18713e-11		0.0177	0.0116	0.127	45.9922
GCST90274760	AMD	rs10158950		A	G	-0.18621	0.0205994	1.5729e-19		-0.0439	0.0168	0.00897	81.7141
GCST90274760	AMD	rs10801551		A	G	-0.567946	0.0179878	1e-200		0.0095	0.0154	0.537	996.915
GCST90274760	AMD	rs113769372		A	G	0.368379	0.0372397	4.50402e-23		0.0181	0.0461	0.695	97.8537
GCST90274760	AMD	rs11584379		G	T	0.155246	0.0210011	1.44311e-13		-0.0308	0.0209	0.141	54.6458
GCST90274760	AMD	rs11938222		A	G	-0.107778	0.0154938	3.49704e-12		-0.0258	0.0132	0.0506	48.3887
GCST90274760	AMD	rs12438812		T	C	0.111738	0.0154266	4.38228e-13		-0.0078	0.0134	0.561	52.464
GCST90274760	AMD	rs13411964		A	G	0.0991896	0.0166164	2.38172e-09		-0.008	0.0137	0.559	35.6335
GCST90274760	AMD	rs139041216		T	C	0.204847	0.0260412	3.65342e-15		-0.0238	0.0231	0.303	61.8781
GCST90274760	AMD	rs145630012		G	T	-0.243583	0.0247439	7.26273e-23		-0.0488	0.0365	0.181	96.9076
GCST90274760	AMD	rs189631141		T	C	-0.190422	0.0346698	3.96397e-08		0.0012	0.0364	0.974	30.167
GCST90274760	AMD	rs1956526		C	A	0.090087	0.0158998	1.46245e-08		0.0004	0.014	0.977	32.1027
GCST90274760	AMD	rs2043085		C	T	0.123031	0.0157774	6.29361e-15		-0.0076	0.0132	0.565	60.8077
GCST90274760	AMD	rs3129758		G	A	0.12913	0.0156079	1.30167e-16		-0.0104	0.0133	0.434	68.4487
GCST90274760	AMD	rs3138142		T	C	0.119277	0.0204232	5.21195e-09		0.0082	0.0169	0.628	34.1088
GCST90274760	AMD	rs3775221		G	T	0.107897	0.0155606	4.09166e-12		-0.0226	0.0133	0.0893	48.0802
GCST90274760	AMD	rs3816117		C	T	0.0904922	0.0154809	5.05347e-09		0.0326	0.0128	0.0109	34.1688
GCST90274760	AMD	rs429358		C	T	-0.19169	0.0216227	7.6366e-19		-0.0015	0.0176	0.932	78.5921
GCST90274760	AMD	rs429608		A	G	-0.414177	0.0254997	2.52755e-59		0.0049	0.0182	0.788	263.816
GCST90274760	AMD	rs4611812		T	C	0.101455	0.0160143	2.36941e-10		0.0005	0.0136	0.971	40.1357
GCST90274760	AMD	rs4980260		T	G	0.134125	0.0157859	1.95299e-17		0.0054	0.0137	0.693	72.1906
GCST90274760	AMD	rs541158385		C	T	-0.230996	0.0359226	1.27286e-10		0.0706	0.0391	0.071	41.3498
GCST90274760	AMD	rs6955349		A	G	0.116528	0.0164498	1.40217e-12		-0.0247	0.0135	0.0673	50.181
GCST90274760	AMD	rs7555070		T	C	0.191843	0.0173221	1.65806e-28		-0.0038	0.0143	0.79	122.657
GCST90274760	AMD	rs943080		T	C	0.106266	0.0156694	1.18713e-11		0.0005	0.013	0.969	45.9922
GCST90274761	AMD	rs10158950		A	G	-0.18621	0.0205994	1.5729e-19		-0.0181	0.017	0.287	81.7141
GCST90274761	AMD	rs10801551		A	G	-0.567946	0.0179878	1e-200		0.0294	0.0156	0.0595	996.915
GCST90274761	AMD	rs113769372		A	G	0.368379	0.0372397	4.50402e-23		0.0456	0.0464	0.326	97.8537
GCST90274761	AMD	rs11584379		G	T	0.155246	0.0210011	1.44311e-13		-0.0398	0.0211	0.0593	54.6458
GCST90274761	AMD	rs11938222		A	G	-0.107778	0.0154938	3.49704e-12		0.0075	0.0133	0.573	48.3887
GCST90274761	AMD	rs12438812		T	C	0.111738	0.0154266	4.38228e-13		-0.0013	0.0133	0.922	52.464
GCST90274761	AMD	rs13411964		A	G	0.0991896	0.0166164	2.38172e-09		0.0014	0.0138	0.919	35.6335
GCST90274761	AMD	rs139041216		T	C	0.204847	0.0260412	3.65342e-15		-0.0089	0.023	0.699	61.8781
GCST90274761	AMD	rs145630012		G	T	-0.243583	0.0247439	7.26273e-23		0.0204	0.0367	0.578	96.9076
GCST90274761	AMD	rs189631141		T	C	-0.190422	0.0346698	3.96397e-08		-0.0295	0.0369	0.424	30.167
GCST90274761	AMD	rs1956526		C	A	0.090087	0.0158998	1.46245e-08		0.0149	0.014	0.287	32.1027
GCST90274761	AMD	rs2043085		C	T	0.123031	0.0157774	6.29361e-15		0.0177	0.0133	0.183	60.8077
GCST90274761	AMD	rs3129758		G	A	0.12913	0.0156079	1.30167e-16		0.0022	0.0134	0.87	68.4487
GCST90274761	AMD	rs3138142		T	C	0.119277	0.0204232	5.21195e-09		0.013	0.0168	0.439	34.1088
GCST90274761	AMD	rs3775221		G	T	0.107897	0.0155606	4.09166e-12		-0.0148	0.0135	0.273	48.0802
GCST90274761	AMD	rs3816117		C	T	0.0904922	0.0154809	5.05347e-09		-0.0138	0.013	0.288	34.1688
GCST90274761	AMD	rs429358		C	T	-0.19169	0.0216227	7.6366e-19		-0.0058	0.0178	0.745	78.5921
GCST90274761	AMD	rs429608		A	G	-0.414177	0.0254997	2.52755e-59		-0.0091	0.0184	0.621	263.816
GCST90274761	AMD	rs4611812		T	C	0.101455	0.0160143	2.36941e-10		-0.0027	0.0136	0.843	40.1357
GCST90274761	AMD	rs4980260		T	G	0.134125	0.0157859	1.95299e-17		0.0087	0.0139	0.531	72.1906
GCST90274761	AMD	rs541158385		C	T	-0.230996	0.0359226	1.27286e-10		0.0201	0.039	0.606	41.3498
GCST90274761	AMD	rs6955349		A	G	0.116528	0.0164498	1.40217e-12		-0.0012	0.0137	0.93	50.181
GCST90274761	AMD	rs7555070		T	C	0.191843	0.0173221	1.65806e-28		-0.0019	0.0143	0.894	122.657
GCST90274761	AMD	rs943080		T	C	0.106266	0.0156694	1.18713e-11		0.0058	0.0132	0.66	45.9922
GCST90274762	AMD	rs10158950		A	G	-0.18621	0.0205994	1.5729e-19		-0.0337	0.0143	0.0184	81.7141
GCST90274762	AMD	rs10801551		A	G	-0.567946	0.0179878	1e-200		-0.0232	0.0131	0.0766	996.915
GCST90274762	AMD	rs113769372		A	G	0.368379	0.0372397	4.50402e-23		0.0046	0.042	0.913	97.8537
GCST90274762	AMD	rs11584379		G	T	0.155246	0.0210011	1.44311e-13		-0.0107	0.0177	0.545	54.6458
GCST90274762	AMD	rs11938222		A	G	-0.107778	0.0154938	3.49704e-12		0.0013	0.0113	0.908	48.3887
GCST90274762	AMD	rs12438812		T	C	0.111738	0.0154266	4.38228e-13		-0.0109	0.0118	0.356	52.464
GCST90274762	AMD	rs13411964		A	G	0.0991896	0.0166164	2.38172e-09		0.004	0.0117	0.732	35.6335
GCST90274762	AMD	rs139041216		T	C	0.204847	0.0260412	3.65342e-15		-0.0081	0.0203	0.69	61.8781
GCST90274762	AMD	rs145630012		G	T	-0.243583	0.0247439	7.26273e-23		-0.0127	0.0327	0.698	96.9076
GCST90274762	AMD	rs189631141		T	C	-0.190422	0.0346698	3.96397e-08		-0.0052	0.0312	0.868	30.167
GCST90274762	AMD	rs1956526		C	A	0.090087	0.0158998	1.46245e-08		0.0053	0.0123	0.667	32.1027
GCST90274762	AMD	rs2043085		C	T	0.123031	0.0157774	6.29361e-15		0.0056	0.0113	0.62	60.8077
GCST90274762	AMD	rs3129758		G	A	0.12913	0.0156079	1.30167e-16		-0.0025	0.0114	0.826	68.4487
GCST90274762	AMD	rs3138142		T	C	0.119277	0.0204232	5.21195e-09		0.0216	0.015	0.15	34.1088
GCST90274762	AMD	rs3775221		G	T	0.107897	0.0155606	4.09166e-12		-0.0118	0.0115	0.305	48.0802
GCST90274762	AMD	rs3816117		C	T	0.0904922	0.0154809	5.05347e-09		0.0019	0.011	0.863	34.1688
GCST90274762	AMD	rs429358		C	T	-0.19169	0.0216227	7.6366e-19		0.0232	0.0153	0.129	78.5921
GCST90274762	AMD	rs429608		A	G	-0.414177	0.0254997	2.52755e-59		0.0225	0.0157	0.152	263.816
GCST90274762	AMD	rs4611812		T	C	0.101455	0.0160143	2.36941e-10		-0.0103	0.0119	0.387	40.1357
GCST90274762	AMD	rs4980260		T	G	0.134125	0.0157859	1.95299e-17		-0.0158	0.0118	0.181	72.1906
GCST90274762	AMD	rs541158385		C	T	-0.230996	0.0359226	1.27286e-10		0.0174	0.0347	0.616	41.3498
GCST90274762	AMD	rs6955349		A	G	0.116528	0.0164498	1.40217e-12		-0.0058	0.0116	0.617	50.181
GCST90274762	AMD	rs7555070		T	C	0.191843	0.0173221	1.65806e-28		0.0236	0.0125	0.059	122.657
GCST90274762	AMD	rs943080		T	C	0.106266	0.0156694	1.18713e-11		0.0052	0.0111	0.639	45.9922
GCST90274763	AMD	rs10158950		A	G	-0.18621	0.0205994	1.5729e-19		-0.0308	0.0151	0.0414	81.7141
GCST90274763	AMD	rs10801551		A	G	-0.567946	0.0179878	1e-200		-0.0091	0.014	0.516	996.915
GCST90274763	AMD	rs113769372		A	G	0.368379	0.0372397	4.50402e-23		-0.0181	0.0436	0.678	97.8537
GCST90274763	AMD	rs11584379		G	T	0.155246	0.0210011	1.44311e-13		-0.019	0.0188	0.312	54.6458
GCST90274763	AMD	rs11938222		A	G	-0.107778	0.0154938	3.49704e-12		0.0036	0.0119	0.762	48.3887
GCST90274763	AMD	rs12438812		T	C	0.111738	0.0154266	4.38228e-13		0.0072	0.0118	0.542	52.464
GCST90274763	AMD	rs13411964		A	G	0.0991896	0.0166164	2.38172e-09		0.0056	0.0124	0.652	35.6335
GCST90274763	AMD	rs139041216		T	C	0.204847	0.0260412	3.65342e-15		-0.0367	0.0203	0.0706	61.8781
GCST90274763	AMD	rs145630012		G	T	-0.243583	0.0247439	7.26273e-23		0.0568	0.0345	0.0997	96.9076
GCST90274763	AMD	rs189631141		T	C	-0.190422	0.0346698	3.96397e-08		-0.021	0.034	0.537	30.167
GCST90274763	AMD	rs1956526		C	A	0.090087	0.0158998	1.46245e-08		0.0065	0.0123	0.597	32.1027
GCST90274763	AMD	rs2043085		C	T	0.123031	0.0157774	6.29361e-15		0.0163	0.012	0.174	60.8077
GCST90274763	AMD	rs3129758		G	A	0.12913	0.0156079	1.30167e-16		0.0012	0.012	0.92	68.4487
GCST90274763	AMD	rs3138142		T	C	0.119277	0.0204232	5.21195e-09		0.0052	0.015	0.729	34.1088
GCST90274763	AMD	rs3775221		G	T	0.107897	0.0155606	4.09166e-12		0.0032	0.0121	0.791	48.0802
GCST90274763	AMD	rs3816117		C	T	0.0904922	0.0154809	5.05347e-09		-0.0059	0.0116	0.611	34.1688
GCST90274763	AMD	rs429358		C	T	-0.19169	0.0216227	7.6366e-19		0.0037	0.0162	0.819	78.5921
GCST90274763	AMD	rs429608		A	G	-0.414177	0.0254997	2.52755e-59		0.008	0.0165	0.628	263.816
GCST90274763	AMD	rs4611812		T	C	0.101455	0.0160143	2.36941e-10		0.0025	0.0119	0.834	40.1357
GCST90274763	AMD	rs4980260		T	G	0.134125	0.0157859	1.95299e-17		0.0015	0.0125	0.904	72.1906
GCST90274763	AMD	rs541158385		C	T	-0.230996	0.0359226	1.27286e-10		0.0332	0.0347	0.339	41.3498
GCST90274763	AMD	rs6955349		A	G	0.116528	0.0164498	1.40217e-12		0.0058	0.0123	0.637	50.181
GCST90274763	AMD	rs7555070		T	C	0.191843	0.0173221	1.65806e-28		0.0132	0.0126	0.295	122.657
GCST90274763	AMD	rs943080		T	C	0.106266	0.0156694	1.18713e-11		-0.0016	0.0118	0.892	45.9922
GCST90274764	AMD	rs10158950		A	G	-0.18621	0.0205994	1.5729e-19		0.018	0.0149	0.227	81.7141
GCST90274764	AMD	rs10801551		A	G	-0.567946	0.0179878	1e-200		-0.0172	0.0137	0.209	996.915
GCST90274764	AMD	rs113769372		A	G	0.368379	0.0372397	4.50402e-23		0.0038	0.0431	0.93	97.8537
GCST90274764	AMD	rs11584379		G	T	0.155246	0.0210011	1.44311e-13		-0.0099	0.0185	0.593	54.6458
GCST90274764	AMD	rs11938222		A	G	-0.107778	0.0154938	3.49704e-12		0.0055	0.0117	0.638	48.3887
GCST90274764	AMD	rs12438812		T	C	0.111738	0.0154266	4.38228e-13		-0.0118	0.0117	0.313	52.464
GCST90274764	AMD	rs13411964		A	G	0.0991896	0.0166164	2.38172e-09		-0.0052	0.0122	0.67	35.6335
GCST90274764	AMD	rs139041216		T	C	0.204847	0.0260412	3.65342e-15		0.0007	0.0202	0.972	61.8781
GCST90274764	AMD	rs145630012		G	T	-0.243583	0.0247439	7.26273e-23		0.0135	0.0334	0.686	96.9076
GCST90274764	AMD	rs189631141		T	C	-0.190422	0.0346698	3.96397e-08		0.0032	0.0332	0.923	30.167
GCST90274764	AMD	rs1956526		C	A	0.090087	0.0158998	1.46245e-08		0.009	0.0123	0.464	32.1027
GCST90274764	AMD	rs2043085		C	T	0.123031	0.0157774	6.29361e-15		-0.0024	0.0118	0.839	60.8077
GCST90274764	AMD	rs3129758		G	A	0.12913	0.0156079	1.30167e-16		0.0017	0.0119	0.886	68.4487
GCST90274764	AMD	rs3138142		T	C	0.119277	0.0204232	5.21195e-09		0.0104	0.0149	0.485	34.1088
GCST90274764	AMD	rs3775221		G	T	0.107897	0.0155606	4.09166e-12		-0.0174	0.0119	0.144	48.0802
GCST90274764	AMD	rs3816117		C	T	0.0904922	0.0154809	5.05347e-09		0.0005	0.0114	0.965	34.1688
GCST90274764	AMD	rs429358		C	T	-0.19169	0.0216227	7.6366e-19		0.0046	0.0159	0.772	78.5921
GCST90274764	AMD	rs429608		A	G	-0.414177	0.0254997	2.52755e-59		-0.0036	0.0163	0.825	263.816
GCST90274764	AMD	rs4611812		T	C	0.101455	0.0160143	2.36941e-10		-0.0028	0.0118	0.812	40.1357
GCST90274764	AMD	rs4980260		T	G	0.134125	0.0157859	1.95299e-17		0.0009	0.0123	0.942	72.1906
GCST90274764	AMD	rs541158385		C	T	-0.230996	0.0359226	1.27286e-10		0.0194	0.0342	0.571	41.3498
GCST90274764	AMD	rs6955349		A	G	0.116528	0.0164498	1.40217e-12		0.0038	0.0121	0.753	50.181
GCST90274764	AMD	rs7555070		T	C	0.191843	0.0173221	1.65806e-28		0.0153	0.0125	0.221	122.657
GCST90274764	AMD	rs943080		T	C	0.106266	0.0156694	1.18713e-11		0.009	0.0116	0.438	45.9922
GCST90274765	AMD	rs10158950		A	G	-0.18621	0.0205994	1.5729e-19		-0.0145	0.0152	0.34	81.7141
GCST90274765	AMD	rs10801551		A	G	-0.567946	0.0179878	1e-200		-0.0163	0.0141	0.248	996.915
GCST90274765	AMD	rs113769372		A	G	0.368379	0.0372397	4.50402e-23		0.0851	0.044	0.0531	97.8537
GCST90274765	AMD	rs11584379		G	T	0.155246	0.0210011	1.44311e-13		0.005	0.019	0.792	54.6458
GCST90274765	AMD	rs11938222		A	G	-0.107778	0.0154938	3.49704e-12		0.0079	0.0119	0.507	48.3887
GCST90274765	AMD	rs12438812		T	C	0.111738	0.0154266	4.38228e-13		-0.0019	0.0119	0.873	52.464
GCST90274765	AMD	rs13411964		A	G	0.0991896	0.0166164	2.38172e-09		0.0131	0.0125	0.295	35.6335
GCST90274765	AMD	rs139041216		T	C	0.204847	0.0260412	3.65342e-15		0.0385	0.0204	0.0591	61.8781
GCST90274765	AMD	rs145630012		G	T	-0.243583	0.0247439	7.26273e-23		0.0423	0.035	0.227	96.9076
GCST90274765	AMD	rs189631141		T	C	-0.190422	0.0346698	3.96397e-08		-0.0112	0.0342	0.743	30.167
GCST90274765	AMD	rs1956526		C	A	0.090087	0.0158998	1.46245e-08		0.03	0.0124	0.0155	32.1027
GCST90274765	AMD	rs2043085		C	T	0.123031	0.0157774	6.29361e-15		0.0156	0.012	0.194	60.8077
GCST90274765	AMD	rs3129758		G	A	0.12913	0.0156079	1.30167e-16		-0.0184	0.0121	0.128	68.4487
GCST90274765	AMD	rs3138142		T	C	0.119277	0.0204232	5.21195e-09		-0.0016	0.0151	0.916	34.1088
GCST90274765	AMD	rs3775221		G	T	0.107897	0.0155606	4.09166e-12		-0.0031	0.0121	0.798	48.0802
GCST90274765	AMD	rs3816117		C	T	0.0904922	0.0154809	5.05347e-09		0.0011	0.0117	0.925	34.1688
GCST90274765	AMD	rs429358		C	T	-0.19169	0.0216227	7.6366e-19		-0.0016	0.0163	0.922	78.5921
GCST90274765	AMD	rs429608		A	G	-0.414177	0.0254997	2.52755e-59		-0.0157	0.0166	0.344	263.816
GCST90274765	AMD	rs4611812		T	C	0.101455	0.0160143	2.36941e-10		-0.0081	0.012	0.5	40.1357
GCST90274765	AMD	rs4980260		T	G	0.134125	0.0157859	1.95299e-17		0.012	0.0126	0.341	72.1906
GCST90274765	AMD	rs541158385		C	T	-0.230996	0.0359226	1.27286e-10		0.0264	0.035	0.451	41.3498
GCST90274765	AMD	rs6955349		A	G	0.116528	0.0164498	1.40217e-12		0.0033	0.0124	0.79	50.181
GCST90274765	AMD	rs7555070		T	C	0.191843	0.0173221	1.65806e-28		0.0147	0.0126	0.243	122.657
GCST90274765	AMD	rs943080		T	C	0.106266	0.0156694	1.18713e-11		-0.0095	0.0119	0.425	45.9922
GCST90274766	AMD	rs10158950		A	G	-0.18621	0.0205994	1.5729e-19		0.0113	0.0151	0.454	81.7141
GCST90274766	AMD	rs10801551		A	G	-0.567946	0.0179878	1e-200		0.0099	0.014	0.479	996.915
GCST90274766	AMD	rs113769372		A	G	0.368379	0.0372397	4.50402e-23		0.0236	0.0437	0.589	97.8537
GCST90274766	AMD	rs11584379		G	T	0.155246	0.0210011	1.44311e-13		0.0081	0.0188	0.667	54.6458
GCST90274766	AMD	rs11938222		A	G	-0.107778	0.0154938	3.49704e-12		0.0034	0.0119	0.775	48.3887
GCST90274766	AMD	rs12438812		T	C	0.111738	0.0154266	4.38228e-13		-0.015	0.0118	0.204	52.464
GCST90274766	AMD	rs13411964		A	G	0.0991896	0.0166164	2.38172e-09		0.0153	0.0124	0.217	35.6335
GCST90274766	AMD	rs139041216		T	C	0.204847	0.0260412	3.65342e-15		-0.0101	0.0204	0.621	61.8781
GCST90274766	AMD	rs145630012		G	T	-0.243583	0.0247439	7.26273e-23		-0.014	0.0345	0.685	96.9076
GCST90274766	AMD	rs189631141		T	C	-0.190422	0.0346698	3.96397e-08		0.0521	0.034	0.125	30.167
GCST90274766	AMD	rs1956526		C	A	0.090087	0.0158998	1.46245e-08		0.007	0.0124	0.572	32.1027
GCST90274766	AMD	rs2043085		C	T	0.123031	0.0157774	6.29361e-15		0.0047	0.012	0.695	60.8077
GCST90274766	AMD	rs3129758		G	A	0.12913	0.0156079	1.30167e-16		-0.0206	0.0121	0.0887	68.4487
GCST90274766	AMD	rs3138142		T	C	0.119277	0.0204232	5.21195e-09		-0.0092	0.015	0.54	34.1088
GCST90274766	AMD	rs3775221		G	T	0.107897	0.0155606	4.09166e-12		-0.0095	0.0121	0.432	48.0802
GCST90274766	AMD	rs3816117		C	T	0.0904922	0.0154809	5.05347e-09		0.0065	0.0116	0.575	34.1688
GCST90274766	AMD	rs429358		C	T	-0.19169	0.0216227	7.6366e-19		-0.0234	0.0162	0.149	78.5921
GCST90274766	AMD	rs429608		A	G	-0.414177	0.0254997	2.52755e-59		-0.0169	0.0165	0.306	263.816
GCST90274766	AMD	rs4611812		T	C	0.101455	0.0160143	2.36941e-10		0.0023	0.0119	0.847	40.1357
GCST90274766	AMD	rs4980260		T	G	0.134125	0.0157859	1.95299e-17		-0.0082	0.0125	0.512	72.1906
GCST90274766	AMD	rs541158385		C	T	-0.230996	0.0359226	1.27286e-10		0.0275	0.0348	0.429	41.3498
GCST90274766	AMD	rs6955349		A	G	0.116528	0.0164498	1.40217e-12		0.0109	0.0123	0.376	50.181
GCST90274766	AMD	rs7555070		T	C	0.191843	0.0173221	1.65806e-28		0.0208	0.0126	0.0988	122.657
GCST90274766	AMD	rs943080		T	C	0.106266	0.0156694	1.18713e-11		-0.0018	0.0118	0.879	45.9922
GCST90274767	AMD	rs10158950		A	G	-0.18621	0.0205994	1.5729e-19		-0.0312	0.015	0.0375	81.7141
GCST90274767	AMD	rs10801551		A	G	-0.567946	0.0179878	1e-200		-0.0123	0.0138	0.373	996.915
GCST90274767	AMD	rs113769372		A	G	0.368379	0.0372397	4.50402e-23		-0.0332	0.0434	0.444	97.8537
GCST90274767	AMD	rs11584379		G	T	0.155246	0.0210011	1.44311e-13		0.0216	0.0186	0.246	54.6458
GCST90274767	AMD	rs11938222		A	G	-0.107778	0.0154938	3.49704e-12		-0.0212	0.0117	0.07	48.3887
GCST90274767	AMD	rs12438812		T	C	0.111738	0.0154266	4.38228e-13		-0.009	0.0118	0.446	52.464
GCST90274767	AMD	rs13411964		A	G	0.0991896	0.0166164	2.38172e-09		0.0011	0.0122	0.928	35.6335
GCST90274767	AMD	rs139041216		T	C	0.204847	0.0260412	3.65342e-15		-0.0469	0.0203	0.0209	61.8781
GCST90274767	AMD	rs145630012		G	T	-0.243583	0.0247439	7.26273e-23		0.0165	0.0341	0.628	96.9076
GCST90274767	AMD	rs189631141		T	C	-0.190422	0.0346698	3.96397e-08		-0.008	0.0334	0.811	30.167
GCST90274767	AMD	rs1956526		C	A	0.090087	0.0158998	1.46245e-08		0.0131	0.0123	0.287	32.1027
GCST90274767	AMD	rs2043085		C	T	0.123031	0.0157774	6.29361e-15		0.0116	0.0118	0.326	60.8077
GCST90274767	AMD	rs3129758		G	A	0.12913	0.0156079	1.30167e-16		-0.002	0.0119	0.867	68.4487
GCST90274767	AMD	rs3138142		T	C	0.119277	0.0204232	5.21195e-09		0.0149	0.015	0.321	34.1088
GCST90274767	AMD	rs3775221		G	T	0.107897	0.0155606	4.09166e-12		-0.0055	0.0119	0.644	48.0802
GCST90274767	AMD	rs3816117		C	T	0.0904922	0.0154809	5.05347e-09		0.0015	0.0115	0.896	34.1688
GCST90274767	AMD	rs429358		C	T	-0.19169	0.0216227	7.6366e-19		0.0607	0.016	0.000148	78.5921
GCST90274767	AMD	rs429608		A	G	-0.414177	0.0254997	2.52755e-59		-0.017	0.0164	0.3	263.816
GCST90274767	AMD	rs4611812		T	C	0.101455	0.0160143	2.36941e-10		0.0009	0.0119	0.94	40.1357
GCST90274767	AMD	rs4980260		T	G	0.134125	0.0157859	1.95299e-17		-0.0045	0.0123	0.714	72.1906
GCST90274767	AMD	rs541158385		C	T	-0.230996	0.0359226	1.27286e-10		-0.0179	0.0345	0.604	41.3498
GCST90274767	AMD	rs6955349		A	G	0.116528	0.0164498	1.40217e-12		-0.026	0.0122	0.0331	50.181
GCST90274767	AMD	rs7555070		T	C	0.191843	0.0173221	1.65806e-28		0.0121	0.0125	0.333	122.657
GCST90274767	AMD	rs943080		T	C	0.106266	0.0156694	1.18713e-11		-0.0165	0.0117	0.158	45.9922
GCST90274768	AMD	rs10158950		A	G	-0.18621	0.0205994	1.5729e-19		-0.0068	0.0149	0.648	81.7141
GCST90274768	AMD	rs10801551		A	G	-0.567946	0.0179878	1e-200		0.0047	0.0137	0.732	996.915
GCST90274768	AMD	rs113769372		A	G	0.368379	0.0372397	4.50402e-23		0.0438	0.0433	0.312	97.8537
GCST90274768	AMD	rs11584379		G	T	0.155246	0.0210011	1.44311e-13		-0.003	0.0185	0.871	54.6458
GCST90274768	AMD	rs11938222		A	G	-0.107778	0.0154938	3.49704e-12		-0.0047	0.0117	0.688	48.3887
GCST90274768	AMD	rs12438812		T	C	0.111738	0.0154266	4.38228e-13		-0.0142	0.0117	0.225	52.464
GCST90274768	AMD	rs13411964		A	G	0.0991896	0.0166164	2.38172e-09		-0.0151	0.0122	0.216	35.6335
GCST90274768	AMD	rs139041216		T	C	0.204847	0.0260412	3.65342e-15		-0.0491	0.0202	0.0151	61.8781
GCST90274768	AMD	rs145630012		G	T	-0.243583	0.0247439	7.26273e-23		-0.005	0.0338	0.882	96.9076
GCST90274768	AMD	rs189631141		T	C	-0.190422	0.0346698	3.96397e-08		0.0401	0.0334	0.23	30.167
GCST90274768	AMD	rs1956526		C	A	0.090087	0.0158998	1.46245e-08		0.0008	0.0122	0.948	32.1027
GCST90274768	AMD	rs2043085		C	T	0.123031	0.0157774	6.29361e-15		0.0108	0.0118	0.36	60.8077
GCST90274768	AMD	rs3129758		G	A	0.12913	0.0156079	1.30167e-16		-0.011	0.0119	0.355	68.4487
GCST90274768	AMD	rs3138142		T	C	0.119277	0.0204232	5.21195e-09		-0.0106	0.0149	0.477	34.1088
GCST90274768	AMD	rs3775221		G	T	0.107897	0.0155606	4.09166e-12		-0.0421	0.0119	0.000403	48.0802
GCST90274768	AMD	rs3816117		C	T	0.0904922	0.0154809	5.05347e-09		0.0042	0.0115	0.715	34.1688
GCST90274768	AMD	rs429358		C	T	-0.19169	0.0216227	7.6366e-19		0.0292	0.016	0.068	78.5921
GCST90274768	AMD	rs429608		A	G	-0.414177	0.0254997	2.52755e-59		-0.0206	0.0163	0.206	263.816
GCST90274768	AMD	rs4611812		T	C	0.101455	0.0160143	2.36941e-10		-0.0015	0.0118	0.899	40.1357
GCST90274768	AMD	rs4980260		T	G	0.134125	0.0157859	1.95299e-17		-0.0075	0.0123	0.542	72.1906
GCST90274768	AMD	rs541158385		C	T	-0.230996	0.0359226	1.27286e-10		-0.007	0.0344	0.839	41.3498
GCST90274768	AMD	rs6955349		A	G	0.116528	0.0164498	1.40217e-12		-0.0313	0.0121	0.00969	50.181
GCST90274768	AMD	rs7555070		T	C	0.191843	0.0173221	1.65806e-28		0.0004	0.0125	0.974	122.657
GCST90274768	AMD	rs943080		T	C	0.106266	0.0156694	1.18713e-11		-0.0078	0.0116	0.501	45.9922
GCST90274769	AMD	rs10158950		A	G	-0.18621	0.0205994	1.5729e-19		-0.003	0.0144	0.835	81.7141
GCST90274769	AMD	rs10801551		A	G	-0.567946	0.0179878	1e-200		-0.0111	0.0133	0.404	996.915
GCST90274769	AMD	rs113769372		A	G	0.368379	0.0372397	4.50402e-23		-0.0056	0.0421	0.894	97.8537
GCST90274769	AMD	rs11584379		G	T	0.155246	0.0210011	1.44311e-13		-0.008	0.0179	0.655	54.6458
GCST90274769	AMD	rs11938222		A	G	-0.107778	0.0154938	3.49704e-12		0.0014	0.0114	0.902	48.3887
GCST90274769	AMD	rs12438812		T	C	0.111738	0.0154266	4.38228e-13		-0.0049	0.0115	0.67	52.464
GCST90274769	AMD	rs13411964		A	G	0.0991896	0.0166164	2.38172e-09		0.0003	0.0119	0.98	35.6335
GCST90274769	AMD	rs139041216		T	C	0.204847	0.0260412	3.65342e-15		-0.026	0.0199	0.191	61.8781
GCST90274769	AMD	rs145630012		G	T	-0.243583	0.0247439	7.26273e-23		0.0116	0.0323	0.719	96.9076
GCST90274769	AMD	rs189631141		T	C	-0.190422	0.0346698	3.96397e-08		-0.0311	0.0321	0.333	30.167
GCST90274769	AMD	rs1956526		C	A	0.090087	0.0158998	1.46245e-08		0.0006	0.012	0.96	32.1027
GCST90274769	AMD	rs2043085		C	T	0.123031	0.0157774	6.29361e-15		0.0059	0.0114	0.605	60.8077
GCST90274769	AMD	rs3129758		G	A	0.12913	0.0156079	1.30167e-16		-0.0137	0.0115	0.234	68.4487
GCST90274769	AMD	rs3138142		T	C	0.119277	0.0204232	5.21195e-09		-0.0034	0.0147	0.817	34.1088
GCST90274769	AMD	rs3775221		G	T	0.107897	0.0155606	4.09166e-12		-0.0217	0.0116	0.0614	48.0802
GCST90274769	AMD	rs3816117		C	T	0.0904922	0.0154809	5.05347e-09		0.0082	0.0111	0.46	34.1688
GCST90274769	AMD	rs429358		C	T	-0.19169	0.0216227	7.6366e-19		0.0035	0.0155	0.821	78.5921
GCST90274769	AMD	rs429608		A	G	-0.414177	0.0254997	2.52755e-59		-0.01	0.0158	0.527	263.816
GCST90274769	AMD	rs4611812		T	C	0.101455	0.0160143	2.36941e-10		0.0007	0.0116	0.952	40.1357
GCST90274769	AMD	rs4980260		T	G	0.134125	0.0157859	1.95299e-17		-0.0084	0.0119	0.48	72.1906
GCST90274769	AMD	rs541158385		C	T	-0.230996	0.0359226	1.27286e-10		0.0204	0.0336	0.544	41.3498
GCST90274769	AMD	rs6955349		A	G	0.116528	0.0164498	1.40217e-12		-0.0225	0.0118	0.0565	50.181
GCST90274769	AMD	rs7555070		T	C	0.191843	0.0173221	1.65806e-28		0.0269	0.0123	0.0287	122.657
GCST90274769	AMD	rs943080		T	C	0.106266	0.0156694	1.18713e-11		-0.009	0.0113	0.426	45.9922
GCST90274770	AMD	rs10158950		A	G	-0.18621	0.0205994	1.5729e-19		0.0064	0.0152	0.674	81.7141
GCST90274770	AMD	rs10801551		A	G	-0.567946	0.0179878	1e-200		-0.0231	0.014	0.0989	996.915
GCST90274770	AMD	rs113769372		A	G	0.368379	0.0372397	4.50402e-23		0.0158	0.0438	0.718	97.8537
GCST90274770	AMD	rs11584379		G	T	0.155246	0.0210011	1.44311e-13		-0.0156	0.0188	0.407	54.6458
GCST90274770	AMD	rs11938222		A	G	-0.107778	0.0154938	3.49704e-12		0.0004	0.0119	0.973	48.3887
GCST90274770	AMD	rs12438812		T	C	0.111738	0.0154266	4.38228e-13		-0.0017	0.0119	0.886	52.464
GCST90274770	AMD	rs13411964		A	G	0.0991896	0.0166164	2.38172e-09		0.0232	0.0124	0.0613	35.6335
GCST90274770	AMD	rs139041216		T	C	0.204847	0.0260412	3.65342e-15		-0.0232	0.0204	0.255	61.8781
GCST90274770	AMD	rs145630012		G	T	-0.243583	0.0247439	7.26273e-23		0.0655	0.0345	0.0576	96.9076
GCST90274770	AMD	rs189631141		T	C	-0.190422	0.0346698	3.96397e-08		-0.0241	0.0339	0.477	30.167
GCST90274770	AMD	rs1956526		C	A	0.090087	0.0158998	1.46245e-08		0.0457	0.0124	0.000228	32.1027
GCST90274770	AMD	rs2043085		C	T	0.123031	0.0157774	6.29361e-15		-0.0085	0.012	0.479	60.8077
GCST90274770	AMD	rs3129758		G	A	0.12913	0.0156079	1.30167e-16		0.0223	0.0121	0.0653	68.4487
GCST90274770	AMD	rs3138142		T	C	0.119277	0.0204232	5.21195e-09		0.0078	0.0151	0.605	34.1088
GCST90274770	AMD	rs3775221		G	T	0.107897	0.0155606	4.09166e-12		0.0108	0.0121	0.372	48.0802
GCST90274770	AMD	rs3816117		C	T	0.0904922	0.0154809	5.05347e-09		0.0023	0.0116	0.843	34.1688
GCST90274770	AMD	rs429358		C	T	-0.19169	0.0216227	7.6366e-19		-0.0182	0.0162	0.261	78.5921
GCST90274770	AMD	rs429608		A	G	-0.414177	0.0254997	2.52755e-59		0.0224	0.0166	0.177	263.816
GCST90274770	AMD	rs4611812		T	C	0.101455	0.0160143	2.36941e-10		-0.0117	0.012	0.33	40.1357
GCST90274770	AMD	rs4980260		T	G	0.134125	0.0157859	1.95299e-17		0.0039	0.0125	0.755	72.1906
GCST90274770	AMD	rs541158385		C	T	-0.230996	0.0359226	1.27286e-10		0.025	0.0351	0.476	41.3498
GCST90274770	AMD	rs6955349		A	G	0.116528	0.0164498	1.40217e-12		-0.0049	0.0123	0.69	50.181
GCST90274770	AMD	rs7555070		T	C	0.191843	0.0173221	1.65806e-28		0.0107	0.0127	0.399	122.657
GCST90274770	AMD	rs943080		T	C	0.106266	0.0156694	1.18713e-11		-0.006	0.0118	0.611	45.9922
GCST90274771	AMD	rs10158950		A	G	-0.18621	0.0205994	1.5729e-19		-0.0138	0.0149	0.354	81.7141
GCST90274771	AMD	rs10801551		A	G	-0.567946	0.0179878	1e-200		-0.0175	0.0137	0.201	996.915
GCST90274771	AMD	rs113769372		A	G	0.368379	0.0372397	4.50402e-23		-0.0445	0.0433	0.304	97.8537
GCST90274771	AMD	rs11584379		G	T	0.155246	0.0210011	1.44311e-13		-0.0234	0.0185	0.206	54.6458
GCST90274771	AMD	rs11938222		A	G	-0.107778	0.0154938	3.49704e-12		0.0039	0.0117	0.739	48.3887
GCST90274771	AMD	rs12438812		T	C	0.111738	0.0154266	4.38228e-13		-0.0092	0.0119	0.439	52.464
GCST90274771	AMD	rs13411964		A	G	0.0991896	0.0166164	2.38172e-09		0.0003	0.0122	0.98	35.6335
GCST90274771	AMD	rs139041216		T	C	0.204847	0.0260412	3.65342e-15		-0.0235	0.0204	0.249	61.8781
GCST90274771	AMD	rs145630012		G	T	-0.243583	0.0247439	7.26273e-23		0.0382	0.0341	0.263	96.9076
GCST90274771	AMD	rs189631141		T	C	-0.190422	0.0346698	3.96397e-08		-0.0147	0.0329	0.655	30.167
GCST90274771	AMD	rs1956526		C	A	0.090087	0.0158998	1.46245e-08		0.0014	0.0124	0.91	32.1027
GCST90274771	AMD	rs2043085		C	T	0.123031	0.0157774	6.29361e-15		0.0203	0.0117	0.0827	60.8077
GCST90274771	AMD	rs3129758		G	A	0.12913	0.0156079	1.30167e-16		0.0006	0.0118	0.959	68.4487
GCST90274771	AMD	rs3138142		T	C	0.119277	0.0204232	5.21195e-09		0.0121	0.0151	0.423	34.1088
GCST90274771	AMD	rs3775221		G	T	0.107897	0.0155606	4.09166e-12		0.0077	0.0119	0.518	48.0802
GCST90274771	AMD	rs3816117		C	T	0.0904922	0.0154809	5.05347e-09		-0.0084	0.0114	0.461	34.1688
GCST90274771	AMD	rs429358		C	T	-0.19169	0.0216227	7.6366e-19		0.0016	0.0159	0.92	78.5921
GCST90274771	AMD	rs429608		A	G	-0.414177	0.0254997	2.52755e-59		0.0081	0.0163	0.619	263.816
GCST90274771	AMD	rs4611812		T	C	0.101455	0.0160143	2.36941e-10		-0.0248	0.012	0.0388	40.1357
GCST90274771	AMD	rs4980260		T	G	0.134125	0.0157859	1.95299e-17		-0.0178	0.0122	0.145	72.1906
GCST90274771	AMD	rs541158385		C	T	-0.230996	0.0359226	1.27286e-10		-0.0014	0.035	0.968	41.3498
GCST90274771	AMD	rs6955349		A	G	0.116528	0.0164498	1.40217e-12		-0.0009	0.0121	0.941	50.181
GCST90274771	AMD	rs7555070		T	C	0.191843	0.0173221	1.65806e-28		0.0109	0.0126	0.387	122.657
GCST90274771	AMD	rs943080		T	C	0.106266	0.0156694	1.18713e-11		-0.0035	0.0116	0.763	45.9922
GCST90274772	AMD	rs10158950		A	G	-0.18621	0.0205994	1.5729e-19		0.0048	0.0146	0.742	81.7141
GCST90274772	AMD	rs10801551		A	G	-0.567946	0.0179878	1e-200		-0.0167	0.0134	0.213	996.915
GCST90274772	AMD	rs113769372		A	G	0.368379	0.0372397	4.50402e-23		-0.0098	0.0425	0.818	97.8537
GCST90274772	AMD	rs11584379		G	T	0.155246	0.0210011	1.44311e-13		-0.0232	0.0181	0.2	54.6458
GCST90274772	AMD	rs11938222		A	G	-0.107778	0.0154938	3.49704e-12		0.0143	0.0114	0.21	48.3887
GCST90274772	AMD	rs12438812		T	C	0.111738	0.0154266	4.38228e-13		-0.0047	0.0117	0.688	52.464
GCST90274772	AMD	rs13411964		A	G	0.0991896	0.0166164	2.38172e-09		-0.0174	0.0119	0.144	35.6335
GCST90274772	AMD	rs139041216		T	C	0.204847	0.0260412	3.65342e-15		-0.0056	0.0202	0.782	61.8781
GCST90274772	AMD	rs145630012		G	T	-0.243583	0.0247439	7.26273e-23		0.0489	0.0331	0.14	96.9076
GCST90274772	AMD	rs189631141		T	C	-0.190422	0.0346698	3.96397e-08		-0.0051	0.0321	0.874	30.167
GCST90274772	AMD	rs1956526		C	A	0.090087	0.0158998	1.46245e-08		0.0144	0.0122	0.238	32.1027
GCST90274772	AMD	rs2043085		C	T	0.123031	0.0157774	6.29361e-15		0.0127	0.0115	0.269	60.8077
GCST90274772	AMD	rs3129758		G	A	0.12913	0.0156079	1.30167e-16		0.0109	0.0116	0.347	68.4487
GCST90274772	AMD	rs3138142		T	C	0.119277	0.0204232	5.21195e-09		-0.0044	0.0149	0.768	34.1088
GCST90274772	AMD	rs3775221		G	T	0.107897	0.0155606	4.09166e-12		-0.0084	0.0116	0.469	48.0802
GCST90274772	AMD	rs3816117		C	T	0.0904922	0.0154809	5.05347e-09		-0.0117	0.0112	0.296	34.1688
GCST90274772	AMD	rs429358		C	T	-0.19169	0.0216227	7.6366e-19		0.0061	0.0156	0.696	78.5921
GCST90274772	AMD	rs429608		A	G	-0.414177	0.0254997	2.52755e-59		-0.0119	0.016	0.457	263.816
GCST90274772	AMD	rs4611812		T	C	0.101455	0.0160143	2.36941e-10		-0.0125	0.0118	0.289	40.1357
GCST90274772	AMD	rs4980260		T	G	0.134125	0.0157859	1.95299e-17		0.0061	0.012	0.611	72.1906
GCST90274772	AMD	rs541158385		C	T	-0.230996	0.0359226	1.27286e-10		-0.0062	0.0344	0.857	41.3498
GCST90274772	AMD	rs6955349		A	G	0.116528	0.0164498	1.40217e-12		-0.0097	0.0118	0.411	50.181
GCST90274772	AMD	rs7555070		T	C	0.191843	0.0173221	1.65806e-28		0.0149	0.0125	0.233	122.657
GCST90274772	AMD	rs943080		T	C	0.106266	0.0156694	1.18713e-11		0.0043	0.0114	0.706	45.9922
GCST90274773	AMD	rs10158950		A	G	-0.18621	0.0205994	1.5729e-19		-0.0001	0.0148	0.995	81.7141
GCST90274773	AMD	rs10801551		A	G	-0.567946	0.0179878	1e-200		-0.0224	0.0136	0.0995	996.915
GCST90274773	AMD	rs113769372		A	G	0.368379	0.0372397	4.50402e-23		0.0029	0.0432	0.946	97.8537
GCST90274773	AMD	rs11584379		G	T	0.155246	0.0210011	1.44311e-13		0.0006	0.0183	0.974	54.6458
GCST90274773	AMD	rs11938222		A	G	-0.107778	0.0154938	3.49704e-12		-0.004	0.0116	0.73	48.3887
GCST90274773	AMD	rs12438812		T	C	0.111738	0.0154266	4.38228e-13		-0.0052	0.0118	0.659	52.464
GCST90274773	AMD	rs13411964		A	G	0.0991896	0.0166164	2.38172e-09		-0.001	0.0121	0.934	35.6335
GCST90274773	AMD	rs139041216		T	C	0.204847	0.0260412	3.65342e-15		0.002	0.0203	0.922	61.8781
GCST90274773	AMD	rs145630012		G	T	-0.243583	0.0247439	7.26273e-23		0.0721	0.0339	0.0334	96.9076
GCST90274773	AMD	rs189631141		T	C	-0.190422	0.0346698	3.96397e-08		0.0067	0.0327	0.838	30.167
GCST90274773	AMD	rs1956526		C	A	0.090087	0.0158998	1.46245e-08		0.0249	0.0123	0.0429	32.1027
GCST90274773	AMD	rs2043085		C	T	0.123031	0.0157774	6.29361e-15		0.0361	0.0117	0.00203	60.8077
GCST90274773	AMD	rs3129758		G	A	0.12913	0.0156079	1.30167e-16		-0.0375	0.0118	0.00148	68.4487
GCST90274773	AMD	rs3138142		T	C	0.119277	0.0204232	5.21195e-09		0.0001	0.015	0.995	34.1088
GCST90274773	AMD	rs3775221		G	T	0.107897	0.0155606	4.09166e-12		-0.0059	0.0118	0.617	48.0802
GCST90274773	AMD	rs3816117		C	T	0.0904922	0.0154809	5.05347e-09		-0.0144	0.0114	0.207	34.1688
GCST90274773	AMD	rs429358		C	T	-0.19169	0.0216227	7.6366e-19		-0.006	0.0158	0.704	78.5921
GCST90274773	AMD	rs429608		A	G	-0.414177	0.0254997	2.52755e-59		-0.0225	0.0162	0.165	263.816
GCST90274773	AMD	rs4611812		T	C	0.101455	0.0160143	2.36941e-10		-0.033	0.0119	0.00555	40.1357
GCST90274773	AMD	rs4980260		T	G	0.134125	0.0157859	1.95299e-17		0.0031	0.0122	0.799	72.1906
GCST90274773	AMD	rs541158385		C	T	-0.230996	0.0359226	1.27286e-10		0.0495	0.0347	0.154	41.3498
GCST90274773	AMD	rs6955349		A	G	0.116528	0.0164498	1.40217e-12		-0.0095	0.012	0.429	50.181
GCST90274773	AMD	rs7555070		T	C	0.191843	0.0173221	1.65806e-28		0.0058	0.0126	0.645	122.657
GCST90274773	AMD	rs943080		T	C	0.106266	0.0156694	1.18713e-11		-0.0166	0.0115	0.149	45.9922
GCST90274774	AMD	rs10158950		A	G	-0.18621	0.0205994	1.5729e-19		-0.0073	0.015	0.626	81.7141
GCST90274774	AMD	rs10801551		A	G	-0.567946	0.0179878	1e-200		0.007	0.0138	0.612	996.915
GCST90274774	AMD	rs113769372		A	G	0.368379	0.0372397	4.50402e-23		0.0263	0.0436	0.546	97.8537
GCST90274774	AMD	rs11584379		G	T	0.155246	0.0210011	1.44311e-13		-0.0215	0.0186	0.248	54.6458
GCST90274774	AMD	rs11938222		A	G	-0.107778	0.0154938	3.49704e-12		-0.0024	0.0118	0.839	48.3887
GCST90274774	AMD	rs12438812		T	C	0.111738	0.0154266	4.38228e-13		-0.0063	0.0118	0.593	52.464
GCST90274774	AMD	rs13411964		A	G	0.0991896	0.0166164	2.38172e-09		-0.0162	0.0123	0.188	35.6335
GCST90274774	AMD	rs139041216		T	C	0.204847	0.0260412	3.65342e-15		-0.0041	0.0203	0.84	61.8781
GCST90274774	AMD	rs145630012		G	T	-0.243583	0.0247439	7.26273e-23		0.0753	0.0344	0.0286	96.9076
GCST90274774	AMD	rs189631141		T	C	-0.190422	0.0346698	3.96397e-08		0	0.0335	1	30.167
GCST90274774	AMD	rs1956526		C	A	0.090087	0.0158998	1.46245e-08		0.0218	0.0123	0.0763	32.1027
GCST90274774	AMD	rs2043085		C	T	0.123031	0.0157774	6.29361e-15		0.0177	0.0119	0.137	60.8077
GCST90274774	AMD	rs3129758		G	A	0.12913	0.0156079	1.30167e-16		-0.0154	0.0119	0.196	68.4487
GCST90274774	AMD	rs3138142		T	C	0.119277	0.0204232	5.21195e-09		0.015	0.015	0.317	34.1088
GCST90274774	AMD	rs3775221		G	T	0.107897	0.0155606	4.09166e-12		0.0142	0.012	0.237	48.0802
GCST90274774	AMD	rs3816117		C	T	0.0904922	0.0154809	5.05347e-09		-0.0098	0.0115	0.394	34.1688
GCST90274774	AMD	rs429358		C	T	-0.19169	0.0216227	7.6366e-19		-0.0021	0.0161	0.896	78.5921
GCST90274774	AMD	rs429608		A	G	-0.414177	0.0254997	2.52755e-59		-0.0353	0.0164	0.0314	263.816
GCST90274774	AMD	rs4611812		T	C	0.101455	0.0160143	2.36941e-10		-0.0107	0.0119	0.369	40.1357
GCST90274774	AMD	rs4980260		T	G	0.134125	0.0157859	1.95299e-17		-0.0026	0.0124	0.834	72.1906
GCST90274774	AMD	rs541158385		C	T	-0.230996	0.0359226	1.27286e-10		0.0333	0.0348	0.339	41.3498
GCST90274774	AMD	rs6955349		A	G	0.116528	0.0164498	1.40217e-12		0.0052	0.0122	0.67	50.181
GCST90274774	AMD	rs7555070		T	C	0.191843	0.0173221	1.65806e-28		-0.0044	0.0126	0.727	122.657
GCST90274774	AMD	rs943080		T	C	0.106266	0.0156694	1.18713e-11		-0.0115	0.0117	0.326	45.9922
GCST90274775	AMD	rs10158950		A	G	-0.18621	0.0205994	1.5729e-19		-0.0295	0.0145	0.0419	81.7141
GCST90274775	AMD	rs10801551		A	G	-0.567946	0.0179878	1e-200		-0.0355	0.0133	0.0076	996.915
GCST90274775	AMD	rs113769372		A	G	0.368379	0.0372397	4.50402e-23		0.0937	0.0421	0.026	97.8537
GCST90274775	AMD	rs11584379		G	T	0.155246	0.0210011	1.44311e-13		-0.0181	0.018	0.315	54.6458
GCST90274775	AMD	rs11938222		A	G	-0.107778	0.0154938	3.49704e-12		-0.0156	0.0114	0.171	48.3887
GCST90274775	AMD	rs12438812		T	C	0.111738	0.0154266	4.38228e-13		-0.0032	0.0114	0.779	52.464
GCST90274775	AMD	rs13411964		A	G	0.0991896	0.0166164	2.38172e-09		0.0048	0.0119	0.687	35.6335
GCST90274775	AMD	rs139041216		T	C	0.204847	0.0260412	3.65342e-15		0.0066	0.0198	0.739	61.8781
GCST90274775	AMD	rs145630012		G	T	-0.243583	0.0247439	7.26273e-23		0.0218	0.032	0.496	96.9076
GCST90274775	AMD	rs189631141		T	C	-0.190422	0.0346698	3.96397e-08		-0.0067	0.0324	0.836	30.167
GCST90274775	AMD	rs1956526		C	A	0.090087	0.0158998	1.46245e-08		0.0181	0.012	0.131	32.1027
GCST90274775	AMD	rs2043085		C	T	0.123031	0.0157774	6.29361e-15		0.0256	0.0115	0.026	60.8077
GCST90274775	AMD	rs3129758		G	A	0.12913	0.0156079	1.30167e-16		-0.0106	0.0116	0.361	68.4487
GCST90274775	AMD	rs3138142		T	C	0.119277	0.0204232	5.21195e-09		0.0029	0.0147	0.844	34.1088
GCST90274775	AMD	rs3775221		G	T	0.107897	0.0155606	4.09166e-12		-0.0059	0.0116	0.611	48.0802
GCST90274775	AMD	rs3816117		C	T	0.0904922	0.0154809	5.05347e-09		0.0068	0.0112	0.544	34.1688
GCST90274775	AMD	rs429358		C	T	-0.19169	0.0216227	7.6366e-19		-0.0206	0.0156	0.187	78.5921
GCST90274775	AMD	rs4611812		T	C	0.101455	0.0160143	2.36941e-10		-0.0282	0.0116	0.0151	40.1357
GCST90274775	AMD	rs4980260		T	G	0.134125	0.0157859	1.95299e-17		-0.008	0.012	0.505	72.1906
GCST90274775	AMD	rs541158385		C	T	-0.230996	0.0359226	1.27286e-10		0.0204	0.0332	0.539	41.3498
GCST90274775	AMD	rs6955349		A	G	0.116528	0.0164498	1.40217e-12		0.0051	0.0118	0.666	50.181
GCST90274775	AMD	rs7555070		T	C	0.191843	0.0173221	1.65806e-28		0.0222	0.0122	0.0688	122.657
GCST90274775	AMD	rs943080		T	C	0.106266	0.0156694	1.18713e-11		-0.0196	0.0113	0.0828	45.9922
GCST90274776	AMD	rs10158950		A	G	-0.18621	0.0205994	1.5729e-19		0.012	0.0146	0.411	81.7141
GCST90274776	AMD	rs10801551		A	G	-0.567946	0.0179878	1e-200		-0.0295	0.0134	0.0277	996.915
GCST90274776	AMD	rs113769372		A	G	0.368379	0.0372397	4.50402e-23		0.0243	0.0427	0.569	97.8537
GCST90274776	AMD	rs11584379		G	T	0.155246	0.0210011	1.44311e-13		0.0024	0.0181	0.895	54.6458
GCST90274776	AMD	rs11938222		A	G	-0.107778	0.0154938	3.49704e-12		-0.0105	0.0115	0.361	48.3887
GCST90274776	AMD	rs12438812		T	C	0.111738	0.0154266	4.38228e-13		-0.0169	0.0118	0.152	52.464
GCST90274776	AMD	rs13411964		A	G	0.0991896	0.0166164	2.38172e-09		-0.0025	0.0119	0.834	35.6335
GCST90274776	AMD	rs139041216		T	C	0.204847	0.0260412	3.65342e-15		0.0135	0.0203	0.506	61.8781
GCST90274776	AMD	rs145630012		G	T	-0.243583	0.0247439	7.26273e-23		0.0145	0.0332	0.662	96.9076
GCST90274776	AMD	rs189631141		T	C	-0.190422	0.0346698	3.96397e-08		-0.0222	0.032	0.488	30.167
GCST90274776	AMD	rs1956526		C	A	0.090087	0.0158998	1.46245e-08		0.0036	0.0123	0.77	32.1027
GCST90274776	AMD	rs2043085		C	T	0.123031	0.0157774	6.29361e-15		0.0239	0.0115	0.0377	60.8077
GCST90274776	AMD	rs3129758		G	A	0.12913	0.0156079	1.30167e-16		0.0119	0.0116	0.305	68.4487
GCST90274776	AMD	rs3138142		T	C	0.119277	0.0204232	5.21195e-09		0.0027	0.015	0.857	34.1088
GCST90274776	AMD	rs3775221		G	T	0.107897	0.0155606	4.09166e-12		-0.015	0.0117	0.2	48.0802
GCST90274776	AMD	rs3816117		C	T	0.0904922	0.0154809	5.05347e-09		0.0092	0.0112	0.411	34.1688
GCST90274776	AMD	rs429358		C	T	-0.19169	0.0216227	7.6366e-19		-0.0085	0.0156	0.586	78.5921
GCST90274776	AMD	rs429608		A	G	-0.414177	0.0254997	2.52755e-59		-0.0229	0.016	0.152	263.816
GCST90274776	AMD	rs4611812		T	C	0.101455	0.0160143	2.36941e-10		-0.0085	0.0119	0.475	40.1357
GCST90274776	AMD	rs4980260		T	G	0.134125	0.0157859	1.95299e-17		-0.0006	0.012	0.96	72.1906
GCST90274776	AMD	rs541158385		C	T	-0.230996	0.0359226	1.27286e-10		0.0183	0.0346	0.597	41.3498
GCST90274776	AMD	rs6955349		A	G	0.116528	0.0164498	1.40217e-12		0.0096	0.0118	0.416	50.181
GCST90274776	AMD	rs7555070		T	C	0.191843	0.0173221	1.65806e-28		0.0252	0.0125	0.0438	122.657
GCST90274776	AMD	rs943080		T	C	0.106266	0.0156694	1.18713e-11		-0.0126	0.0114	0.269	45.9922
GCST90274777	AMD	rs10158950		A	G	-0.18621	0.0205994	1.5729e-19		-0.0097	0.0148	0.512	81.7141
GCST90274777	AMD	rs10801551		A	G	-0.567946	0.0179878	1e-200		-0.0271	0.0136	0.0463	996.915
GCST90274777	AMD	rs113769372		A	G	0.368379	0.0372397	4.50402e-23		0.0313	0.0429	0.466	97.8537
GCST90274777	AMD	rs11584379		G	T	0.155246	0.0210011	1.44311e-13		0.0101	0.0183	0.581	54.6458
GCST90274777	AMD	rs11938222		A	G	-0.107778	0.0154938	3.49704e-12		0.0056	0.0116	0.629	48.3887
GCST90274777	AMD	rs12438812		T	C	0.111738	0.0154266	4.38228e-13		0.0079	0.0117	0.5	52.464
GCST90274777	AMD	rs13411964		A	G	0.0991896	0.0166164	2.38172e-09		-0.0091	0.0121	0.452	35.6335
GCST90274777	AMD	rs139041216		T	C	0.204847	0.0260412	3.65342e-15		0.025	0.0201	0.214	61.8781
GCST90274777	AMD	rs145630012		G	T	-0.243583	0.0247439	7.26273e-23		-0.0139	0.0338	0.681	96.9076
GCST90274777	AMD	rs189631141		T	C	-0.190422	0.0346698	3.96397e-08		0.0142	0.0329	0.666	30.167
GCST90274777	AMD	rs1956526		C	A	0.090087	0.0158998	1.46245e-08		0.011	0.0122	0.367	32.1027
GCST90274777	AMD	rs2043085		C	T	0.123031	0.0157774	6.29361e-15		-0.0183	0.0117	0.118	60.8077
GCST90274777	AMD	rs3129758		G	A	0.12913	0.0156079	1.30167e-16		0.0023	0.0118	0.845	68.4487
GCST90274777	AMD	rs3138142		T	C	0.119277	0.0204232	5.21195e-09		0.0075	0.0149	0.615	34.1088
GCST90274777	AMD	rs3775221		G	T	0.107897	0.0155606	4.09166e-12		-0.0106	0.0118	0.369	48.0802
GCST90274777	AMD	rs3816117		C	T	0.0904922	0.0154809	5.05347e-09		0.0004	0.0113	0.972	34.1688
GCST90274777	AMD	rs429358		C	T	-0.19169	0.0216227	7.6366e-19		-0.0413	0.0158	0.00895	78.5921
GCST90274777	AMD	rs429608		A	G	-0.414177	0.0254997	2.52755e-59		-0.019	0.0162	0.241	263.816
GCST90274777	AMD	rs4611812		T	C	0.101455	0.0160143	2.36941e-10		-0.0079	0.0118	0.503	40.1357
GCST90274777	AMD	rs4980260		T	G	0.134125	0.0157859	1.95299e-17		0.0186	0.0122	0.127	72.1906
GCST90274777	AMD	rs541158385		C	T	-0.230996	0.0359226	1.27286e-10		-0.0059	0.0344	0.864	41.3498
GCST90274777	AMD	rs6955349		A	G	0.116528	0.0164498	1.40217e-12		-0.0096	0.012	0.424	50.181
GCST90274777	AMD	rs7555070		T	C	0.191843	0.0173221	1.65806e-28		0.0123	0.0124	0.321	122.657
GCST90274777	AMD	rs943080		T	C	0.106266	0.0156694	1.18713e-11		-0.0109	0.0115	0.343	45.9922
GCST90274778	AMD	rs10158950		A	G	-0.18621	0.0205994	1.5729e-19		-0.0035	0.0148	0.813	81.7141
GCST90274778	AMD	rs10801551		A	G	-0.567946	0.0179878	1e-200		-0.0051	0.0137	0.71	996.915
GCST90274778	AMD	rs113769372		A	G	0.368379	0.0372397	4.50402e-23		-0.0619	0.0433	0.153	97.8537
GCST90274778	AMD	rs11584379		G	T	0.155246	0.0210011	1.44311e-13		0.0183	0.0184	0.32	54.6458
GCST90274778	AMD	rs11938222		A	G	-0.107778	0.0154938	3.49704e-12		-0.0111	0.0116	0.339	48.3887
GCST90274778	AMD	rs12438812		T	C	0.111738	0.0154266	4.38228e-13		-0.0089	0.0117	0.447	52.464
GCST90274778	AMD	rs13411964		A	G	0.0991896	0.0166164	2.38172e-09		-0.0122	0.0121	0.313	35.6335
GCST90274778	AMD	rs139041216		T	C	0.204847	0.0260412	3.65342e-15		0.002	0.0202	0.921	61.8781
GCST90274778	AMD	rs145630012		G	T	-0.243583	0.0247439	7.26273e-23		0.0045	0.0339	0.894	96.9076
GCST90274778	AMD	rs189631141		T	C	-0.190422	0.0346698	3.96397e-08		0.0004	0.033	0.99	30.167
GCST90274778	AMD	rs1956526		C	A	0.090087	0.0158998	1.46245e-08		0.0042	0.0123	0.733	32.1027
GCST90274778	AMD	rs2043085		C	T	0.123031	0.0157774	6.29361e-15		0.007	0.0117	0.55	60.8077
GCST90274778	AMD	rs3129758		G	A	0.12913	0.0156079	1.30167e-16		-0.0298	0.0118	0.0116	68.4487
GCST90274778	AMD	rs3138142		T	C	0.119277	0.0204232	5.21195e-09		-0.0126	0.0149	0.398	34.1088
GCST90274778	AMD	rs3775221		G	T	0.107897	0.0155606	4.09166e-12		0.0015	0.0118	0.899	48.0802
GCST90274778	AMD	rs3816117		C	T	0.0904922	0.0154809	5.05347e-09		0.0194	0.0114	0.0888	34.1688
GCST90274778	AMD	rs429358		C	T	-0.19169	0.0216227	7.6366e-19		0.0086	0.0159	0.589	78.5921
GCST90274778	AMD	rs429608		A	G	-0.414177	0.0254997	2.52755e-59		-0.0475	0.0162	0.00337	263.816
GCST90274778	AMD	rs4611812		T	C	0.101455	0.0160143	2.36941e-10		-0.0124	0.0118	0.293	40.1357
GCST90274778	AMD	rs4980260		T	G	0.134125	0.0157859	1.95299e-17		-0.0135	0.0122	0.268	72.1906
GCST90274778	AMD	rs541158385		C	T	-0.230996	0.0359226	1.27286e-10		0.0076	0.0345	0.826	41.3498
GCST90274778	AMD	rs6955349		A	G	0.116528	0.0164498	1.40217e-12		-0.0132	0.0121	0.275	50.181
GCST90274778	AMD	rs7555070		T	C	0.191843	0.0173221	1.65806e-28		0.0121	0.0125	0.333	122.657
GCST90274778	AMD	rs943080		T	C	0.106266	0.0156694	1.18713e-11		-0.0093	0.0116	0.423	45.9922
GCST90274779	AMD	rs10158950		A	G	-0.18621	0.0205994	1.5729e-19		-0.0238	0.0151	0.115	81.7141
GCST90274779	AMD	rs10801551		A	G	-0.567946	0.0179878	1e-200		-0.0139	0.0139	0.317	996.915
GCST90274779	AMD	rs113769372		A	G	0.368379	0.0372397	4.50402e-23		-0.0391	0.0436	0.37	97.8537
GCST90274779	AMD	rs11584379		G	T	0.155246	0.0210011	1.44311e-13		-0.0276	0.0187	0.14	54.6458
GCST90274779	AMD	rs11938222		A	G	-0.107778	0.0154938	3.49704e-12		0.0089	0.0118	0.451	48.3887
GCST90274779	AMD	rs12438812		T	C	0.111738	0.0154266	4.38228e-13		-0.0129	0.0118	0.274	52.464
GCST90274779	AMD	rs13411964		A	G	0.0991896	0.0166164	2.38172e-09		0.0062	0.0123	0.614	35.6335
GCST90274779	AMD	rs139041216		T	C	0.204847	0.0260412	3.65342e-15		-0.019	0.0204	0.352	61.8781
GCST90274779	AMD	rs145630012		G	T	-0.243583	0.0247439	7.26273e-23		0.048	0.0345	0.164	96.9076
GCST90274779	AMD	rs189631141		T	C	-0.190422	0.0346698	3.96397e-08		-0.0292	0.0337	0.386	30.167
GCST90274779	AMD	rs1956526		C	A	0.090087	0.0158998	1.46245e-08		-0.0182	0.0124	0.142	32.1027
GCST90274779	AMD	rs2043085		C	T	0.123031	0.0157774	6.29361e-15		0.0057	0.0119	0.632	60.8077
GCST90274779	AMD	rs3129758		G	A	0.12913	0.0156079	1.30167e-16		0.0062	0.012	0.605	68.4487
GCST90274779	AMD	rs3138142		T	C	0.119277	0.0204232	5.21195e-09		0.003	0.0151	0.843	34.1088
GCST90274779	AMD	rs3775221		G	T	0.107897	0.0155606	4.09166e-12		0.0088	0.012	0.463	48.0802
GCST90274779	AMD	rs3816117		C	T	0.0904922	0.0154809	5.05347e-09		-0.0089	0.0116	0.443	34.1688
GCST90274779	AMD	rs429358		C	T	-0.19169	0.0216227	7.6366e-19		0.0025	0.0162	0.877	78.5921
GCST90274779	AMD	rs429608		A	G	-0.414177	0.0254997	2.52755e-59		0.0156	0.0165	0.344	263.816
GCST90274779	AMD	rs4611812		T	C	0.101455	0.0160143	2.36941e-10		-0.007	0.012	0.56	40.1357
GCST90274779	AMD	rs4980260		T	G	0.134125	0.0157859	1.95299e-17		-0.0001	0.0124	0.994	72.1906
GCST90274779	AMD	rs541158385		C	T	-0.230996	0.0359226	1.27286e-10		0.0096	0.0349	0.783	41.3498
GCST90274779	AMD	rs6955349		A	G	0.116528	0.0164498	1.40217e-12		-0.0142	0.0123	0.248	50.181
GCST90274779	AMD	rs7555070		T	C	0.191843	0.0173221	1.65806e-28		-0.0034	0.0126	0.787	122.657
GCST90274779	AMD	rs943080		T	C	0.106266	0.0156694	1.18713e-11		0.0055	0.0117	0.638	45.9922
GCST90274780	AMD	rs10158950		A	G	-0.18621	0.0205994	1.5729e-19		-0.0063	0.0151	0.677	81.7141
GCST90274780	AMD	rs10801551		A	G	-0.567946	0.0179878	1e-200		-0.0066	0.0139	0.635	996.915
GCST90274780	AMD	rs113769372		A	G	0.368379	0.0372397	4.50402e-23		0.0353	0.0435	0.417	97.8537
GCST90274780	AMD	rs11584379		G	T	0.155246	0.0210011	1.44311e-13		-0.0149	0.0187	0.426	54.6458
GCST90274780	AMD	rs11938222		A	G	-0.107778	0.0154938	3.49704e-12		-0.005	0.0118	0.672	48.3887
GCST90274780	AMD	rs12438812		T	C	0.111738	0.0154266	4.38228e-13		0.006	0.0117	0.608	52.464
GCST90274780	AMD	rs13411964		A	G	0.0991896	0.0166164	2.38172e-09		0.0104	0.0123	0.398	35.6335
GCST90274780	AMD	rs139041216		T	C	0.204847	0.0260412	3.65342e-15		0.0092	0.0202	0.649	61.8781
GCST90274780	AMD	rs145630012		G	T	-0.243583	0.0247439	7.26273e-23		0.0574	0.0342	0.0933	96.9076
GCST90274780	AMD	rs189631141		T	C	-0.190422	0.0346698	3.96397e-08		-0.0133	0.0339	0.695	30.167
GCST90274780	AMD	rs1956526		C	A	0.090087	0.0158998	1.46245e-08		0.0277	0.0123	0.0243	32.1027
GCST90274780	AMD	rs2043085		C	T	0.123031	0.0157774	6.29361e-15		0.0081	0.0119	0.496	60.8077
GCST90274780	AMD	rs3129758		G	A	0.12913	0.0156079	1.30167e-16		-0.0021	0.012	0.861	68.4487
GCST90274780	AMD	rs3138142		T	C	0.119277	0.0204232	5.21195e-09		-0.003	0.0149	0.84	34.1088
GCST90274780	AMD	rs3775221		G	T	0.107897	0.0155606	4.09166e-12		0.0152	0.012	0.205	48.0802
GCST90274780	AMD	rs3816117		C	T	0.0904922	0.0154809	5.05347e-09		0.0095	0.0116	0.413	34.1688
GCST90274780	AMD	rs429358		C	T	-0.19169	0.0216227	7.6366e-19		-0.0293	0.0162	0.0705	78.5921
GCST90274780	AMD	rs429608		A	G	-0.414177	0.0254997	2.52755e-59		-0.0355	0.0165	0.0314	263.816
GCST90274780	AMD	rs4611812		T	C	0.101455	0.0160143	2.36941e-10		-0.0037	0.0119	0.756	40.1357
GCST90274780	AMD	rs4980260		T	G	0.134125	0.0157859	1.95299e-17		-0.0119	0.0124	0.337	72.1906
GCST90274780	AMD	rs541158385		C	T	-0.230996	0.0359226	1.27286e-10		0.0508	0.0346	0.142	41.3498
GCST90274780	AMD	rs6955349		A	G	0.116528	0.0164498	1.40217e-12		-0.0047	0.0123	0.702	50.181
GCST90274780	AMD	rs7555070		T	C	0.191843	0.0173221	1.65806e-28		0.0029	0.0125	0.817	122.657
GCST90274780	AMD	rs943080		T	C	0.106266	0.0156694	1.18713e-11		-0.015	0.0117	0.2	45.9922
GCST90274781	AMD	rs10158950		A	G	-0.18621	0.0205994	1.5729e-19		-0.0108	0.0151	0.474	81.7141
GCST90274781	AMD	rs10801551		A	G	-0.567946	0.0179878	1e-200		0.0008	0.0139	0.954	996.915
GCST90274781	AMD	rs113769372		A	G	0.368379	0.0372397	4.50402e-23		-0.0518	0.0437	0.236	97.8537
GCST90274781	AMD	rs11584379		G	T	0.155246	0.0210011	1.44311e-13		-0.0122	0.0188	0.516	54.6458
GCST90274781	AMD	rs11938222		A	G	-0.107778	0.0154938	3.49704e-12		-0.0023	0.0119	0.847	48.3887
GCST90274781	AMD	rs12438812		T	C	0.111738	0.0154266	4.38228e-13		0.0129	0.0118	0.274	52.464
GCST90274781	AMD	rs13411964		A	G	0.0991896	0.0166164	2.38172e-09		0.0015	0.0124	0.904	35.6335
GCST90274781	AMD	rs139041216		T	C	0.204847	0.0260412	3.65342e-15		-0.0153	0.0203	0.451	61.8781
GCST90274781	AMD	rs145630012		G	T	-0.243583	0.0247439	7.26273e-23		0.0893	0.0346	0.00985	96.9076
GCST90274781	AMD	rs189631141		T	C	-0.190422	0.0346698	3.96397e-08		-0.0678	0.0339	0.0455	30.167
GCST90274781	AMD	rs1956526		C	A	0.090087	0.0158998	1.46245e-08		0.0189	0.0124	0.127	32.1027
GCST90274781	AMD	rs2043085		C	T	0.123031	0.0157774	6.29361e-15		0.0168	0.012	0.162	60.8077
GCST90274781	AMD	rs3129758		G	A	0.12913	0.0156079	1.30167e-16		-0.0103	0.012	0.391	68.4487
GCST90274781	AMD	rs3138142		T	C	0.119277	0.0204232	5.21195e-09		-0.0187	0.015	0.213	34.1088
GCST90274781	AMD	rs3775221		G	T	0.107897	0.0155606	4.09166e-12		-0.0009	0.0121	0.941	48.0802
GCST90274781	AMD	rs3816117		C	T	0.0904922	0.0154809	5.05347e-09		0.0019	0.0116	0.87	34.1688
GCST90274781	AMD	rs429358		C	T	-0.19169	0.0216227	7.6366e-19		0.0036	0.0162	0.824	78.5921
GCST90274781	AMD	rs429608		A	G	-0.414177	0.0254997	2.52755e-59		0.0137	0.0165	0.406	263.816
GCST90274781	AMD	rs4611812		T	C	0.101455	0.0160143	2.36941e-10		-0.0199	0.0119	0.0945	40.1357
GCST90274781	AMD	rs4980260		T	G	0.134125	0.0157859	1.95299e-17		-0.0086	0.0125	0.491	72.1906
GCST90274781	AMD	rs541158385		C	T	-0.230996	0.0359226	1.27286e-10		-0.017	0.035	0.627	41.3498
GCST90274781	AMD	rs6955349		A	G	0.116528	0.0164498	1.40217e-12		-0.0166	0.0123	0.177	50.181
GCST90274781	AMD	rs7555070		T	C	0.191843	0.0173221	1.65806e-28		0.0115	0.0126	0.361	122.657
GCST90274781	AMD	rs943080		T	C	0.106266	0.0156694	1.18713e-11		-0.0012	0.0118	0.919	45.9922
GCST90274782	AMD	rs10158950		A	G	-0.18621	0.0205994	1.5729e-19		-0.0249	0.0152	0.101	81.7141
GCST90274782	AMD	rs10801551		A	G	-0.567946	0.0179878	1e-200		-0.0063	0.014	0.653	996.915
GCST90274782	AMD	rs113769372		A	G	0.368379	0.0372397	4.50402e-23		0.0038	0.0437	0.931	97.8537
GCST90274782	AMD	rs11584379		G	T	0.155246	0.0210011	1.44311e-13		-0.0286	0.0189	0.13	54.6458
GCST90274782	AMD	rs11938222		A	G	-0.107778	0.0154938	3.49704e-12		0.001	0.0119	0.933	48.3887
GCST90274782	AMD	rs12438812		T	C	0.111738	0.0154266	4.38228e-13		0.0088	0.0118	0.456	52.464
GCST90274782	AMD	rs13411964		A	G	0.0991896	0.0166164	2.38172e-09		-0.0005	0.0124	0.968	35.6335
GCST90274782	AMD	rs139041216		T	C	0.204847	0.0260412	3.65342e-15		-0.0114	0.0204	0.576	61.8781
GCST90274782	AMD	rs145630012		G	T	-0.243583	0.0247439	7.26273e-23		0.0562	0.0348	0.106	96.9076
GCST90274782	AMD	rs189631141		T	C	-0.190422	0.0346698	3.96397e-08		-0.0088	0.034	0.796	30.167
GCST90274782	AMD	rs1956526		C	A	0.090087	0.0158998	1.46245e-08		0.0024	0.0124	0.847	32.1027
GCST90274782	AMD	rs2043085		C	T	0.123031	0.0157774	6.29361e-15		0.0057	0.012	0.635	60.8077
GCST90274782	AMD	rs3129758		G	A	0.12913	0.0156079	1.30167e-16		-0.0111	0.0121	0.359	68.4487
GCST90274782	AMD	rs3138142		T	C	0.119277	0.0204232	5.21195e-09		-0.006	0.0151	0.691	34.1088
GCST90274782	AMD	rs3775221		G	T	0.107897	0.0155606	4.09166e-12		0.0016	0.0121	0.895	48.0802
GCST90274782	AMD	rs3816117		C	T	0.0904922	0.0154809	5.05347e-09		-0.0039	0.0117	0.739	34.1688
GCST90274782	AMD	rs429358		C	T	-0.19169	0.0216227	7.6366e-19		0.0048	0.0163	0.768	78.5921
GCST90274782	AMD	rs429608		A	G	-0.414177	0.0254997	2.52755e-59		0.0303	0.0166	0.068	263.816
GCST90274782	AMD	rs4611812		T	C	0.101455	0.0160143	2.36941e-10		-0.0104	0.012	0.386	40.1357
GCST90274782	AMD	rs4980260		T	G	0.134125	0.0157859	1.95299e-17		-0.0041	0.0125	0.743	72.1906
GCST90274782	AMD	rs541158385		C	T	-0.230996	0.0359226	1.27286e-10		-0.0058	0.0349	0.868	41.3498
GCST90274782	AMD	rs6955349		A	G	0.116528	0.0164498	1.40217e-12		-0.0152	0.0123	0.217	50.181
GCST90274782	AMD	rs7555070		T	C	0.191843	0.0173221	1.65806e-28		-0.0053	0.0126	0.674	122.657
GCST90274782	AMD	rs943080		T	C	0.106266	0.0156694	1.18713e-11		-0.0063	0.0118	0.593	45.9922
GCST90274783	AMD	rs10158950		A	G	-0.18621	0.0205994	1.5729e-19		-0.0324	0.0151	0.0319	81.7141
GCST90274783	AMD	rs10801551		A	G	-0.567946	0.0179878	1e-200		-0.0021	0.014	0.881	996.915
GCST90274783	AMD	rs113769372		A	G	0.368379	0.0372397	4.50402e-23		-0.0693	0.0438	0.114	97.8537
GCST90274783	AMD	rs11584379		G	T	0.155246	0.0210011	1.44311e-13		-0.0055	0.0188	0.77	54.6458
GCST90274783	AMD	rs11938222		A	G	-0.107778	0.0154938	3.49704e-12		0.0128	0.0119	0.282	48.3887
GCST90274783	AMD	rs12438812		T	C	0.111738	0.0154266	4.38228e-13		-0.0031	0.0119	0.794	52.464
GCST90274783	AMD	rs13411964		A	G	0.0991896	0.0166164	2.38172e-09		-0.0191	0.0124	0.123	35.6335
GCST90274783	AMD	rs139041216		T	C	0.204847	0.0260412	3.65342e-15		0.0008	0.0205	0.969	61.8781
GCST90274783	AMD	rs145630012		G	T	-0.243583	0.0247439	7.26273e-23		0.0484	0.0347	0.163	96.9076
GCST90274783	AMD	rs189631141		T	C	-0.190422	0.0346698	3.96397e-08		-0.0184	0.0338	0.586	30.167
GCST90274783	AMD	rs1956526		C	A	0.090087	0.0158998	1.46245e-08		0.0045	0.0124	0.717	32.1027
GCST90274783	AMD	rs2043085		C	T	0.123031	0.0157774	6.29361e-15		0.0048	0.012	0.689	60.8077
GCST90274783	AMD	rs3129758		G	A	0.12913	0.0156079	1.30167e-16		-0.0063	0.012	0.6	68.4487
GCST90274783	AMD	rs3138142		T	C	0.119277	0.0204232	5.21195e-09		-0.007	0.0151	0.643	34.1088
GCST90274783	AMD	rs3775221		G	T	0.107897	0.0155606	4.09166e-12		0.0044	0.0121	0.716	48.0802
GCST90274783	AMD	rs3816117		C	T	0.0904922	0.0154809	5.05347e-09		-0.0081	0.0116	0.485	34.1688
GCST90274783	AMD	rs429358		C	T	-0.19169	0.0216227	7.6366e-19		0.0171	0.0162	0.291	78.5921
GCST90274783	AMD	rs429608		A	G	-0.414177	0.0254997	2.52755e-59		0.0093	0.0165	0.573	263.816
GCST90274783	AMD	rs4611812		T	C	0.101455	0.0160143	2.36941e-10		-0.0128	0.012	0.286	40.1357
GCST90274783	AMD	rs4980260		T	G	0.134125	0.0157859	1.95299e-17		-0.0036	0.0125	0.773	72.1906
GCST90274783	AMD	rs541158385		C	T	-0.230996	0.0359226	1.27286e-10		0.0148	0.0352	0.674	41.3498
GCST90274783	AMD	rs6955349		A	G	0.116528	0.0164498	1.40217e-12		-0.0098	0.0123	0.426	50.181
GCST90274783	AMD	rs7555070		T	C	0.191843	0.0173221	1.65806e-28		-0.0091	0.0127	0.474	122.657
GCST90274783	AMD	rs943080		T	C	0.106266	0.0156694	1.18713e-11		-0.0146	0.0118	0.216	45.9922
GCST90274784	AMD	rs10158950		A	G	-0.18621	0.0205994	1.5729e-19		0.0038	0.0146	0.795	81.7141
GCST90274784	AMD	rs10801551		A	G	-0.567946	0.0179878	1e-200		-0.0051	0.0134	0.704	996.915
GCST90274784	AMD	rs113769372		A	G	0.368379	0.0372397	4.50402e-23		0.0186	0.0423	0.66	97.8537
GCST90274784	AMD	rs11584379		G	T	0.155246	0.0210011	1.44311e-13		0.004	0.0181	0.825	54.6458
GCST90274784	AMD	rs11938222		A	G	-0.107778	0.0154938	3.49704e-12		-0.0037	0.0114	0.746	48.3887
GCST90274784	AMD	rs12438812		T	C	0.111738	0.0154266	4.38228e-13		0.0076	0.0114	0.505	52.464
GCST90274784	AMD	rs13411964		A	G	0.0991896	0.0166164	2.38172e-09		0.0106	0.012	0.377	35.6335
GCST90274784	AMD	rs139041216		T	C	0.204847	0.0260412	3.65342e-15		-0.031	0.0197	0.116	61.8781
GCST90274784	AMD	rs145630012		G	T	-0.243583	0.0247439	7.26273e-23		0.0638	0.033	0.0532	96.9076
GCST90274784	AMD	rs189631141		T	C	-0.190422	0.0346698	3.96397e-08		-0.0152	0.0328	0.643	30.167
GCST90274784	AMD	rs1956526		C	A	0.090087	0.0158998	1.46245e-08		0.0264	0.0119	0.0265	32.1027
GCST90274784	AMD	rs2043085		C	T	0.123031	0.0157774	6.29361e-15		0.0164	0.0115	0.154	60.8077
GCST90274784	AMD	rs3129758		G	A	0.12913	0.0156079	1.30167e-16		-0.0248	0.0116	0.0325	68.4487
GCST90274784	AMD	rs3138142		T	C	0.119277	0.0204232	5.21195e-09		-0.0097	0.0146	0.506	34.1088
GCST90274784	AMD	rs3775221		G	T	0.107897	0.0155606	4.09166e-12		0.0059	0.0117	0.614	48.0802
GCST90274784	AMD	rs3816117		C	T	0.0904922	0.0154809	5.05347e-09		0.0079	0.0112	0.481	34.1688
GCST90274784	AMD	rs429358		C	T	-0.19169	0.0216227	7.6366e-19		-0.0133	0.0157	0.397	78.5921
GCST90274784	AMD	rs429608		A	G	-0.414177	0.0254997	2.52755e-59		-0.0201	0.016	0.209	263.816
GCST90274784	AMD	rs4611812		T	C	0.101455	0.0160143	2.36941e-10		-0.0092	0.0115	0.424	40.1357
GCST90274784	AMD	rs4980260		T	G	0.134125	0.0157859	1.95299e-17		0.0049	0.0121	0.686	72.1906
GCST90274784	AMD	rs541158385		C	T	-0.230996	0.0359226	1.27286e-10		0.0368	0.0333	0.269	41.3498
GCST90274784	AMD	rs6955349		A	G	0.116528	0.0164498	1.40217e-12		-0.0211	0.0119	0.0762	50.181
GCST90274784	AMD	rs7555070		T	C	0.191843	0.0173221	1.65806e-28		0.0075	0.0121	0.535	122.657
GCST90274784	AMD	rs943080		T	C	0.106266	0.0156694	1.18713e-11		-0.0061	0.0114	0.593	45.9922
GCST90274785	AMD	rs10158950		A	G	-0.18621	0.0205994	1.5729e-19		-0.0106	0.0146	0.468	81.7141
GCST90274785	AMD	rs10801551		A	G	-0.567946	0.0179878	1e-200		-0.0081	0.0134	0.546	996.915
GCST90274785	AMD	rs113769372		A	G	0.368379	0.0372397	4.50402e-23		0.0303	0.0427	0.478	97.8537
GCST90274785	AMD	rs11584379		G	T	0.155246	0.0210011	1.44311e-13		0.0028	0.0181	0.877	54.6458
GCST90274785	AMD	rs11938222		A	G	-0.107778	0.0154938	3.49704e-12		-0.0015	0.0115	0.896	48.3887
GCST90274785	AMD	rs12438812		T	C	0.111738	0.0154266	4.38228e-13		-0.0144	0.0116	0.214	52.464
GCST90274785	AMD	rs13411964		A	G	0.0991896	0.0166164	2.38172e-09		-0.033	0.012	0.00596	35.6335
GCST90274785	AMD	rs139041216		T	C	0.204847	0.0260412	3.65342e-15		-0.0044	0.02	0.826	61.8781
GCST90274785	AMD	rs145630012		G	T	-0.243583	0.0247439	7.26273e-23		0.0229	0.0334	0.493	96.9076
GCST90274785	AMD	rs189631141		T	C	-0.190422	0.0346698	3.96397e-08		0.023	0.0325	0.479	30.167
GCST90274785	AMD	rs1956526		C	A	0.090087	0.0158998	1.46245e-08		-0.0015	0.0121	0.901	32.1027
GCST90274785	AMD	rs2043085		C	T	0.123031	0.0157774	6.29361e-15		0.0083	0.0115	0.47	60.8077
GCST90274785	AMD	rs3129758		G	A	0.12913	0.0156079	1.30167e-16		-0.0061	0.0116	0.599	68.4487
GCST90274785	AMD	rs3138142		T	C	0.119277	0.0204232	5.21195e-09		0.0097	0.0148	0.512	34.1088
GCST90274785	AMD	rs3775221		G	T	0.107897	0.0155606	4.09166e-12		0.0013	0.0117	0.912	48.0802
GCST90274785	AMD	rs3816117		C	T	0.0904922	0.0154809	5.05347e-09		0.0072	0.0112	0.52	34.1688
GCST90274785	AMD	rs429358		C	T	-0.19169	0.0216227	7.6366e-19		0.002	0.0157	0.899	78.5921
GCST90274785	AMD	rs429608		A	G	-0.414177	0.0254997	2.52755e-59		0.019	0.016	0.235	263.816
GCST90274785	AMD	rs4611812		T	C	0.101455	0.0160143	2.36941e-10		0.0058	0.0117	0.62	40.1357
GCST90274785	AMD	rs4980260		T	G	0.134125	0.0157859	1.95299e-17		-0.0065	0.012	0.588	72.1906
GCST90274785	AMD	rs541158385		C	T	-0.230996	0.0359226	1.27286e-10		0.0357	0.0342	0.297	41.3498
GCST90274785	AMD	rs6955349		A	G	0.116528	0.0164498	1.40217e-12		0.0097	0.0119	0.415	50.181
GCST90274785	AMD	rs7555070		T	C	0.191843	0.0173221	1.65806e-28		-0.0058	0.0124	0.64	122.657
GCST90274785	AMD	rs943080		T	C	0.106266	0.0156694	1.18713e-11		-0.0023	0.0114	0.84	45.9922
GCST90274786	AMD	rs10158950		A	G	-0.18621	0.0205994	1.5729e-19		-0.0298	0.0151	0.0484	81.7141
GCST90274786	AMD	rs10801551		A	G	-0.567946	0.0179878	1e-200		-0.0215	0.014	0.125	996.915
GCST90274786	AMD	rs113769372		A	G	0.368379	0.0372397	4.50402e-23		-0.0403	0.0438	0.358	97.8537
GCST90274786	AMD	rs11584379		G	T	0.155246	0.0210011	1.44311e-13		0.0085	0.0189	0.653	54.6458
GCST90274786	AMD	rs11938222		A	G	-0.107778	0.0154938	3.49704e-12		-0.0063	0.0119	0.597	48.3887
GCST90274786	AMD	rs12438812		T	C	0.111738	0.0154266	4.38228e-13		-0.0108	0.0118	0.36	52.464
GCST90274786	AMD	rs13411964		A	G	0.0991896	0.0166164	2.38172e-09		-0.0019	0.0124	0.878	35.6335
GCST90274786	AMD	rs139041216		T	C	0.204847	0.0260412	3.65342e-15		-0.0248	0.0204	0.224	61.8781
GCST90274786	AMD	rs145630012		G	T	-0.243583	0.0247439	7.26273e-23		0.0303	0.0344	0.378	96.9076
GCST90274786	AMD	rs189631141		T	C	-0.190422	0.0346698	3.96397e-08		-0.0184	0.0341	0.589	30.167
GCST90274786	AMD	rs1956526		C	A	0.090087	0.0158998	1.46245e-08		-0.0041	0.0124	0.741	32.1027
GCST90274786	AMD	rs2043085		C	T	0.123031	0.0157774	6.29361e-15		0.011	0.012	0.359	60.8077
GCST90274786	AMD	rs3129758		G	A	0.12913	0.0156079	1.30167e-16		-0.0107	0.0121	0.377	68.4487
GCST90274786	AMD	rs3138142		T	C	0.119277	0.0204232	5.21195e-09		0.0193	0.0151	0.201	34.1088
GCST90274786	AMD	rs3775221		G	T	0.107897	0.0155606	4.09166e-12		-0.0023	0.0121	0.849	48.0802
GCST90274786	AMD	rs3816117		C	T	0.0904922	0.0154809	5.05347e-09		-0.0046	0.0117	0.694	34.1688
GCST90274786	AMD	rs429358		C	T	-0.19169	0.0216227	7.6366e-19		0.0365	0.0163	0.0251	78.5921
GCST90274786	AMD	rs429608		A	G	-0.414177	0.0254997	2.52755e-59		0.0197	0.0166	0.235	263.816
GCST90274786	AMD	rs4611812		T	C	0.101455	0.0160143	2.36941e-10		0.0103	0.012	0.391	40.1357
GCST90274786	AMD	rs4980260		T	G	0.134125	0.0157859	1.95299e-17		-0.0037	0.0125	0.767	72.1906
GCST90274786	AMD	rs541158385		C	T	-0.230996	0.0359226	1.27286e-10		0.007	0.0348	0.841	41.3498
GCST90274786	AMD	rs6955349		A	G	0.116528	0.0164498	1.40217e-12		0.0063	0.0123	0.609	50.181
GCST90274786	AMD	rs7555070		T	C	0.191843	0.0173221	1.65806e-28		0.0114	0.0126	0.366	122.657
GCST90274786	AMD	rs943080		T	C	0.106266	0.0156694	1.18713e-11		0.006	0.0118	0.611	45.9922
GCST90274787	AMD	rs10158950		A	G	-0.18621	0.0205994	1.5729e-19		0.0142	0.0152	0.35	81.7141
GCST90274787	AMD	rs10801551		A	G	-0.567946	0.0179878	1e-200		0.0142	0.014	0.31	996.915
GCST90274787	AMD	rs113769372		A	G	0.368379	0.0372397	4.50402e-23		0.0287	0.044	0.514	97.8537
GCST90274787	AMD	rs11584379		G	T	0.155246	0.0210011	1.44311e-13		-0.0044	0.0189	0.816	54.6458
GCST90274787	AMD	rs11938222		A	G	-0.107778	0.0154938	3.49704e-12		-0.0091	0.0119	0.444	48.3887
GCST90274787	AMD	rs12438812		T	C	0.111738	0.0154266	4.38228e-13		0.0063	0.0118	0.593	52.464
GCST90274787	AMD	rs13411964		A	G	0.0991896	0.0166164	2.38172e-09		0.0045	0.0125	0.719	35.6335
GCST90274787	AMD	rs139041216		T	C	0.204847	0.0260412	3.65342e-15		-0.0151	0.0204	0.459	61.8781
GCST90274787	AMD	rs145630012		G	T	-0.243583	0.0247439	7.26273e-23		-0.0527	0.0345	0.127	96.9076
GCST90274787	AMD	rs189631141		T	C	-0.190422	0.0346698	3.96397e-08		-0.014	0.0342	0.682	30.167
GCST90274787	AMD	rs1956526		C	A	0.090087	0.0158998	1.46245e-08		-0.0075	0.0124	0.545	32.1027
GCST90274787	AMD	rs2043085		C	T	0.123031	0.0157774	6.29361e-15		0.0006	0.012	0.96	60.8077
GCST90274787	AMD	rs3129758		G	A	0.12913	0.0156079	1.30167e-16		-0.016	0.0121	0.186	68.4487
GCST90274787	AMD	rs3138142		T	C	0.119277	0.0204232	5.21195e-09		0.0097	0.0151	0.521	34.1088
GCST90274787	AMD	rs3775221		G	T	0.107897	0.0155606	4.09166e-12		-0.026	0.0121	0.0317	48.0802
GCST90274787	AMD	rs3816117		C	T	0.0904922	0.0154809	5.05347e-09		0.0052	0.0117	0.657	34.1688
GCST90274787	AMD	rs429358		C	T	-0.19169	0.0216227	7.6366e-19		0.0186	0.0163	0.254	78.5921
GCST90274787	AMD	rs429608		A	G	-0.414177	0.0254997	2.52755e-59		0.008	0.0166	0.63	263.816
GCST90274787	AMD	rs4611812		T	C	0.101455	0.0160143	2.36941e-10		-0.002	0.012	0.868	40.1357
GCST90274787	AMD	rs4980260		T	G	0.134125	0.0157859	1.95299e-17		-0.0093	0.0125	0.457	72.1906
GCST90274787	AMD	rs541158385		C	T	-0.230996	0.0359226	1.27286e-10		-0.0313	0.0351	0.373	41.3498
GCST90274787	AMD	rs6955349		A	G	0.116528	0.0164498	1.40217e-12		-0.0047	0.0124	0.705	50.181
GCST90274787	AMD	rs7555070		T	C	0.191843	0.0173221	1.65806e-28		-0.006	0.0126	0.634	122.657
GCST90274787	AMD	rs943080		T	C	0.106266	0.0156694	1.18713e-11		-0.0109	0.0119	0.36	45.9922
GCST90274788	AMD	rs10158950		A	G	-0.18621	0.0205994	1.5729e-19		-0.0137	0.0152	0.367	81.7141
GCST90274788	AMD	rs10801551		A	G	-0.567946	0.0179878	1e-200		0.005	0.014	0.721	996.915
GCST90274788	AMD	rs113769372		A	G	0.368379	0.0372397	4.50402e-23		0.054	0.0438	0.218	97.8537
GCST90274788	AMD	rs11584379		G	T	0.155246	0.0210011	1.44311e-13		0.0191	0.0189	0.312	54.6458
GCST90274788	AMD	rs11938222		A	G	-0.107778	0.0154938	3.49704e-12		0.0063	0.0119	0.597	48.3887
GCST90274788	AMD	rs12438812		T	C	0.111738	0.0154266	4.38228e-13		-0.0088	0.0118	0.456	52.464
GCST90274788	AMD	rs13411964		A	G	0.0991896	0.0166164	2.38172e-09		0.0149	0.0125	0.233	35.6335
GCST90274788	AMD	rs139041216		T	C	0.204847	0.0260412	3.65342e-15		-0.0277	0.0204	0.175	61.8781
GCST90274788	AMD	rs145630012		G	T	-0.243583	0.0247439	7.26273e-23		-0.0316	0.0344	0.358	96.9076
GCST90274788	AMD	rs189631141		T	C	-0.190422	0.0346698	3.96397e-08		0.0158	0.0342	0.644	30.167
GCST90274788	AMD	rs1956526		C	A	0.090087	0.0158998	1.46245e-08		0.0115	0.0124	0.354	32.1027
GCST90274788	AMD	rs2043085		C	T	0.123031	0.0157774	6.29361e-15		0.0191	0.012	0.111	60.8077
GCST90274788	AMD	rs3129758		G	A	0.12913	0.0156079	1.30167e-16		-0.0033	0.0121	0.785	68.4487
GCST90274788	AMD	rs3138142		T	C	0.119277	0.0204232	5.21195e-09		0.0271	0.0151	0.0727	34.1088
GCST90274788	AMD	rs3775221		G	T	0.107897	0.0155606	4.09166e-12		-0.0283	0.0121	0.0193	48.0802
GCST90274788	AMD	rs3816117		C	T	0.0904922	0.0154809	5.05347e-09		0.0096	0.0117	0.412	34.1688
GCST90274788	AMD	rs429358		C	T	-0.19169	0.0216227	7.6366e-19		-0.0416	0.0163	0.0107	78.5921
GCST90274788	AMD	rs429608		A	G	-0.414177	0.0254997	2.52755e-59		-0.0144	0.0166	0.386	263.816
GCST90274788	AMD	rs4611812		T	C	0.101455	0.0160143	2.36941e-10		0.0004	0.012	0.973	40.1357
GCST90274788	AMD	rs4980260		T	G	0.134125	0.0157859	1.95299e-17		-0.003	0.0125	0.81	72.1906
GCST90274788	AMD	rs541158385		C	T	-0.230996	0.0359226	1.27286e-10		-0.0918	0.0348	0.00834	41.3498
GCST90274788	AMD	rs6955349		A	G	0.116528	0.0164498	1.40217e-12		0.0157	0.0124	0.205	50.181
GCST90274788	AMD	rs7555070		T	C	0.191843	0.0173221	1.65806e-28		0.0329	0.0126	0.00902	122.657
GCST90274788	AMD	rs943080		T	C	0.106266	0.0156694	1.18713e-11		0.0039	0.0119	0.743	45.9922
GCST90274789	AMD	rs10158950		A	G	-0.18621	0.0205994	1.5729e-19		0.0098	0.0146	0.502	81.7141
GCST90274789	AMD	rs10801551		A	G	-0.567946	0.0179878	1e-200		-0.021	0.0134	0.117	996.915
GCST90274789	AMD	rs113769372		A	G	0.368379	0.0372397	4.50402e-23		0.0706	0.0426	0.0975	97.8537
GCST90274789	AMD	rs11584379		G	T	0.155246	0.0210011	1.44311e-13		0.0029	0.018	0.872	54.6458
GCST90274789	AMD	rs11938222		A	G	-0.107778	0.0154938	3.49704e-12		0.0119	0.0114	0.297	48.3887
GCST90274789	AMD	rs12438812		T	C	0.111738	0.0154266	4.38228e-13		-0.0006	0.0118	0.959	52.464
GCST90274789	AMD	rs13411964		A	G	0.0991896	0.0166164	2.38172e-09		-0.0316	0.0119	0.00792	35.6335
GCST90274789	AMD	rs139041216		T	C	0.204847	0.0260412	3.65342e-15		-0.0167	0.0203	0.411	61.8781
GCST90274789	AMD	rs145630012		G	T	-0.243583	0.0247439	7.26273e-23		-0.0019	0.0333	0.954	96.9076
GCST90274789	AMD	rs189631141		T	C	-0.190422	0.0346698	3.96397e-08		0.0145	0.0319	0.649	30.167
GCST90274789	AMD	rs1956526		C	A	0.090087	0.0158998	1.46245e-08		-0.0022	0.0123	0.858	32.1027
GCST90274789	AMD	rs2043085		C	T	0.123031	0.0157774	6.29361e-15		0.0286	0.0115	0.0129	60.8077
GCST90274789	AMD	rs3129758		G	A	0.12913	0.0156079	1.30167e-16		0.0357	0.0116	0.00209	68.4487
GCST90274789	AMD	rs3138142		T	C	0.119277	0.0204232	5.21195e-09		0.0078	0.015	0.603	34.1088
GCST90274789	AMD	rs3775221		G	T	0.107897	0.0155606	4.09166e-12		-0.0001	0.0116	0.993	48.0802
GCST90274789	AMD	rs3816117		C	T	0.0904922	0.0154809	5.05347e-09		-0.0084	0.0112	0.453	34.1688
GCST90274789	AMD	rs429358		C	T	-0.19169	0.0216227	7.6366e-19		0.0051	0.0155	0.742	78.5921
GCST90274789	AMD	rs429608		A	G	-0.414177	0.0254997	2.52755e-59		-0.0386	0.0159	0.0152	263.816
GCST90274789	AMD	rs4611812		T	C	0.101455	0.0160143	2.36941e-10		0.0001	0.0119	0.993	40.1357
GCST90274789	AMD	rs4980260		T	G	0.134125	0.0157859	1.95299e-17		0.0004	0.012	0.973	72.1906
GCST90274789	AMD	rs541158385		C	T	-0.230996	0.0359226	1.27286e-10		0.0585	0.0347	0.0918	41.3498
GCST90274789	AMD	rs6955349		A	G	0.116528	0.0164498	1.40217e-12		-0.0162	0.0118	0.17	50.181
GCST90274789	AMD	rs7555070		T	C	0.191843	0.0173221	1.65806e-28		0.0193	0.0125	0.123	122.657
GCST90274789	AMD	rs943080		T	C	0.106266	0.0156694	1.18713e-11		-0.0115	0.0113	0.309	45.9922
GCST90274790	AMD	rs10158950		A	G	-0.18621	0.0205994	1.5729e-19		-0.0145	0.0162	0.371	81.7141
GCST90274790	AMD	rs10801551		A	G	-0.567946	0.0179878	1e-200		-0.0283	0.0147	0.0542	996.915
GCST90274790	AMD	rs113769372		A	G	0.368379	0.0372397	4.50402e-23		-0.0077	0.0447	0.863	97.8537
GCST90274790	AMD	rs11584379		G	T	0.155246	0.0210011	1.44311e-13		0.0151	0.0199	0.448	54.6458
GCST90274790	AMD	rs11938222		A	G	-0.107778	0.0154938	3.49704e-12		0.0036	0.0127	0.777	48.3887
GCST90274790	AMD	rs12438812		T	C	0.111738	0.0154266	4.38228e-13		-0.0255	0.0132	0.0534	52.464
GCST90274790	AMD	rs13411964		A	G	0.0991896	0.0166164	2.38172e-09		-0.017	0.0132	0.198	35.6335
GCST90274790	AMD	rs139041216		T	C	0.204847	0.0260412	3.65342e-15		0.014	0.0229	0.541	61.8781
GCST90274790	AMD	rs145630012		G	T	-0.243583	0.0247439	7.26273e-23		-0.0203	0.0346	0.557	96.9076
GCST90274790	AMD	rs189631141		T	C	-0.190422	0.0346698	3.96397e-08		0.0187	0.0342	0.585	30.167
GCST90274790	AMD	rs1956526		C	A	0.090087	0.0158998	1.46245e-08		0.0029	0.0139	0.835	32.1027
GCST90274790	AMD	rs2043085		C	T	0.123031	0.0157774	6.29361e-15		0.0128	0.0127	0.314	60.8077
GCST90274790	AMD	rs3129758		G	A	0.12913	0.0156079	1.30167e-16		-0.0072	0.0127	0.571	68.4487
GCST90274790	AMD	rs3138142		T	C	0.119277	0.0204232	5.21195e-09		0.024	0.0167	0.151	34.1088
GCST90274790	AMD	rs3775221		G	T	0.107897	0.0155606	4.09166e-12		-0.0106	0.0128	0.408	48.0802
GCST90274790	AMD	rs3816117		C	T	0.0904922	0.0154809	5.05347e-09		0.0229	0.0123	0.0626	34.1688
GCST90274790	AMD	rs429358		C	T	-0.19169	0.0216227	7.6366e-19		0.0173	0.0169	0.306	78.5921
GCST90274790	AMD	rs429608		A	G	-0.414177	0.0254997	2.52755e-59		0.0151	0.0175	0.388	263.816
GCST90274790	AMD	rs4611812		T	C	0.101455	0.0160143	2.36941e-10		0.0124	0.0135	0.358	40.1357
GCST90274790	AMD	rs4980260		T	G	0.134125	0.0157859	1.95299e-17		0.0091	0.0132	0.491	72.1906
GCST90274790	AMD	rs541158385		C	T	-0.230996	0.0359226	1.27286e-10		0.0112	0.0384	0.771	41.3498
GCST90274790	AMD	rs6955349		A	G	0.116528	0.0164498	1.40217e-12		0	0.013	1	50.181
GCST90274790	AMD	rs7555070		T	C	0.191843	0.0173221	1.65806e-28		0.0152	0.0142	0.284	122.657
GCST90274790	AMD	rs943080		T	C	0.106266	0.0156694	1.18713e-11		0.0341	0.0125	0.00637	45.9922
GCST90274791	AMD	rs10158950		A	G	-0.18621	0.0205994	1.5729e-19		0.0116	0.015	0.439	81.7141
GCST90274791	AMD	rs10801551		A	G	-0.567946	0.0179878	1e-200		-0.0148	0.0138	0.284	996.915
GCST90274791	AMD	rs11584379		G	T	0.155246	0.0210011	1.44311e-13		-0.0167	0.0186	0.369	54.6458
GCST90274791	AMD	rs11938222		A	G	-0.107778	0.0154938	3.49704e-12		-0.0011	0.0118	0.926	48.3887
GCST90274791	AMD	rs13411964		A	G	0.0991896	0.0166164	2.38172e-09		-0.0234	0.0123	0.0571	35.6335
GCST90274791	AMD	rs189631141		T	C	-0.190422	0.0346698	3.96397e-08		-0.007	0.0334	0.834	30.167
GCST90274791	AMD	rs3129758		G	A	0.12913	0.0156079	1.30167e-16		0.0058	0.0119	0.626	68.4487
GCST90274791	AMD	rs3775221		G	T	0.107897	0.0155606	4.09166e-12		0.0112	0.012	0.351	48.0802
GCST90274791	AMD	rs429608		A	G	-0.414177	0.0254997	2.52755e-59		-0.0367	0.0164	0.0252	263.816
GCST90274791	AMD	rs4611812		T	C	0.101455	0.0160143	2.36941e-10		0.0027	0.0119	0.821	40.1357
GCST90274791	AMD	rs541158385		C	T	-0.230996	0.0359226	1.27286e-10		0.0042	0.0346	0.903	41.3498
GCST90274791	AMD	rs7555070		T	C	0.191843	0.0173221	1.65806e-28		0.0002	0.0126	0.987	122.657
GCST90274791	AMD	rs943080		T	C	0.106266	0.0156694	1.18713e-11		0.0145	0.0117	0.215	45.9922
GCST90274792	AMD	rs10158950		A	G	-0.18621	0.0205994	1.5729e-19		0.0165	0.0148	0.265	81.7141
GCST90274792	AMD	rs10801551		A	G	-0.567946	0.0179878	1e-200		0.0068	0.0136	0.617	996.915
GCST90274792	AMD	rs113769372		A	G	0.368379	0.0372397	4.50402e-23		0.0172	0.0429	0.688	97.8537
GCST90274792	AMD	rs11584379		G	T	0.155246	0.0210011	1.44311e-13		0.0068	0.0183	0.71	54.6458
GCST90274792	AMD	rs11938222		A	G	-0.107778	0.0154938	3.49704e-12		0.0221	0.0116	0.0568	48.3887
GCST90274792	AMD	rs12438812		T	C	0.111738	0.0154266	4.38228e-13		-0.0188	0.0118	0.111	52.464
GCST90274792	AMD	rs13411964		A	G	0.0991896	0.0166164	2.38172e-09		-0.0331	0.0121	0.00623	35.6335
GCST90274792	AMD	rs139041216		T	C	0.204847	0.0260412	3.65342e-15		-0.0023	0.0203	0.91	61.8781
GCST90274792	AMD	rs145630012		G	T	-0.243583	0.0247439	7.26273e-23		-0.0051	0.0337	0.88	96.9076
GCST90274792	AMD	rs189631141		T	C	-0.190422	0.0346698	3.96397e-08		0.0252	0.0326	0.44	30.167
GCST90274792	AMD	rs1956526		C	A	0.090087	0.0158998	1.46245e-08		-0.0144	0.0123	0.242	32.1027
GCST90274792	AMD	rs2043085		C	T	0.123031	0.0157774	6.29361e-15		0.0231	0.0117	0.0483	60.8077
GCST90274792	AMD	rs3129758		G	A	0.12913	0.0156079	1.30167e-16		-0.0119	0.0117	0.309	68.4487
GCST90274792	AMD	rs3138142		T	C	0.119277	0.0204232	5.21195e-09		0.0179	0.015	0.233	34.1088
GCST90274792	AMD	rs3775221		G	T	0.107897	0.0155606	4.09166e-12		-0.0273	0.0118	0.0207	48.0802
GCST90274792	AMD	rs3816117		C	T	0.0904922	0.0154809	5.05347e-09		0.028	0.0113	0.0132	34.1688
GCST90274792	AMD	rs429358		C	T	-0.19169	0.0216227	7.6366e-19		0.0249	0.0158	0.115	78.5921
GCST90274792	AMD	rs429608		A	G	-0.414177	0.0254997	2.52755e-59		-0.0025	0.0162	0.877	263.816
GCST90274792	AMD	rs4611812		T	C	0.101455	0.0160143	2.36941e-10		-0.0092	0.0119	0.439	40.1357
GCST90274792	AMD	rs4980260		T	G	0.134125	0.0157859	1.95299e-17		-0.0112	0.0122	0.359	72.1906
GCST90274792	AMD	rs541158385		C	T	-0.230996	0.0359226	1.27286e-10		0.0573	0.0347	0.0987	41.3498
GCST90274792	AMD	rs6955349		A	G	0.116528	0.0164498	1.40217e-12		0.0065	0.012	0.588	50.181
GCST90274792	AMD	rs7555070		T	C	0.191843	0.0173221	1.65806e-28		0.0173	0.0126	0.17	122.657
GCST90274792	AMD	rs943080		T	C	0.106266	0.0156694	1.18713e-11		-0.0061	0.0115	0.596	45.9922
GCST90274793	AMD	rs10158950		A	G	-0.18621	0.0205994	1.5729e-19		-0.0062	0.0147	0.673	81.7141
GCST90274793	AMD	rs10801551		A	G	-0.567946	0.0179878	1e-200		-0.0179	0.0135	0.185	996.915
GCST90274793	AMD	rs113769372		A	G	0.368379	0.0372397	4.50402e-23		0.0391	0.0427	0.36	97.8537
GCST90274793	AMD	rs11584379		G	T	0.155246	0.0210011	1.44311e-13		-0.0008	0.0183	0.965	54.6458
GCST90274793	AMD	rs11938222		A	G	-0.107778	0.0154938	3.49704e-12		-0.0011	0.0116	0.924	48.3887
GCST90274793	AMD	rs12438812		T	C	0.111738	0.0154266	4.38228e-13		-0.0123	0.0117	0.293	52.464
GCST90274793	AMD	rs13411964		A	G	0.0991896	0.0166164	2.38172e-09		0.0063	0.0121	0.603	35.6335
GCST90274793	AMD	rs139041216		T	C	0.204847	0.0260412	3.65342e-15		-0.0086	0.0202	0.67	61.8781
GCST90274793	AMD	rs145630012		G	T	-0.243583	0.0247439	7.26273e-23		0.0106	0.0326	0.745	96.9076
GCST90274793	AMD	rs189631141		T	C	-0.190422	0.0346698	3.96397e-08		-0.0147	0.0326	0.652	30.167
GCST90274793	AMD	rs1956526		C	A	0.090087	0.0158998	1.46245e-08		0.0203	0.0122	0.0961	32.1027
GCST90274793	AMD	rs2043085		C	T	0.123031	0.0157774	6.29361e-15		0.031	0.0117	0.00806	60.8077
GCST90274793	AMD	rs3129758		G	A	0.12913	0.0156079	1.30167e-16		0.0038	0.0117	0.745	68.4487
GCST90274793	AMD	rs3138142		T	C	0.119277	0.0204232	5.21195e-09		0.0198	0.015	0.187	34.1088
GCST90274793	AMD	rs3775221		G	T	0.107897	0.0155606	4.09166e-12		-0.0106	0.0118	0.369	48.0802
GCST90274793	AMD	rs3816117		C	T	0.0904922	0.0154809	5.05347e-09		0.011	0.0113	0.33	34.1688
GCST90274793	AMD	rs429358		C	T	-0.19169	0.0216227	7.6366e-19		-0.0276	0.0157	0.0788	78.5921
GCST90274793	AMD	rs429608		A	G	-0.414177	0.0254997	2.52755e-59		0.015	0.0162	0.354	263.816
GCST90274793	AMD	rs4611812		T	C	0.101455	0.0160143	2.36941e-10		-0.015	0.0118	0.204	40.1357
GCST90274793	AMD	rs4980260		T	G	0.134125	0.0157859	1.95299e-17		-0.0181	0.0121	0.135	72.1906
GCST90274793	AMD	rs541158385		C	T	-0.230996	0.0359226	1.27286e-10		-0.0246	0.0339	0.468	41.3498
GCST90274793	AMD	rs6955349		A	G	0.116528	0.0164498	1.40217e-12		0.0112	0.012	0.351	50.181
GCST90274793	AMD	rs7555070		T	C	0.191843	0.0173221	1.65806e-28		0.0232	0.0125	0.0635	122.657
GCST90274793	AMD	rs943080		T	C	0.106266	0.0156694	1.18713e-11		-0.0115	0.0115	0.317	45.9922
GCST90274794	AMD	rs10158950		A	G	-0.18621	0.0205994	1.5729e-19		-0.0109	0.0165	0.509	81.7141
GCST90274794	AMD	rs10801551		A	G	-0.567946	0.0179878	1e-200		0.0005	0.0151	0.974	996.915
GCST90274794	AMD	rs113769372		A	G	0.368379	0.0372397	4.50402e-23		0.0033	0.0456	0.942	97.8537
GCST90274794	AMD	rs11584379		G	T	0.155246	0.0210011	1.44311e-13		-0.0154	0.0205	0.453	54.6458
GCST90274794	AMD	rs11938222		A	G	-0.107778	0.0154938	3.49704e-12		0.0119	0.013	0.36	48.3887
GCST90274794	AMD	rs12438812		T	C	0.111738	0.0154266	4.38228e-13		-0.0055	0.0134	0.681	52.464
GCST90274794	AMD	rs13411964		A	G	0.0991896	0.0166164	2.38172e-09		0.0183	0.0135	0.175	35.6335
GCST90274794	AMD	rs139041216		T	C	0.204847	0.0260412	3.65342e-15		0.0089	0.023	0.699	61.8781
GCST90274794	AMD	rs145630012		G	T	-0.243583	0.0247439	7.26273e-23		-0.0373	0.0357	0.296	96.9076
GCST90274794	AMD	rs189631141		T	C	-0.190422	0.0346698	3.96397e-08		-0.0777	0.0353	0.0277	30.167
GCST90274794	AMD	rs1956526		C	A	0.090087	0.0158998	1.46245e-08		0.006	0.014	0.668	32.1027
GCST90274794	AMD	rs2043085		C	T	0.123031	0.0157774	6.29361e-15		0.0106	0.013	0.415	60.8077
GCST90274794	AMD	rs3129758		G	A	0.12913	0.0156079	1.30167e-16		-0.0013	0.013	0.92	68.4487
GCST90274794	AMD	rs3138142		T	C	0.119277	0.0204232	5.21195e-09		0.0109	0.0168	0.516	34.1088
GCST90274794	AMD	rs3775221		G	T	0.107897	0.0155606	4.09166e-12		0.0059	0.0131	0.652	48.0802
GCST90274794	AMD	rs3816117		C	T	0.0904922	0.0154809	5.05347e-09		-0.0014	0.0126	0.912	34.1688
GCST90274794	AMD	rs429358		C	T	-0.19169	0.0216227	7.6366e-19		0.0233	0.0172	0.176	78.5921
GCST90274794	AMD	rs429608		A	G	-0.414177	0.0254997	2.52755e-59		0.0081	0.0179	0.651	263.816
GCST90274794	AMD	rs4611812		T	C	0.101455	0.0160143	2.36941e-10		0.0187	0.0136	0.169	40.1357
GCST90274794	AMD	rs4980260		T	G	0.134125	0.0157859	1.95299e-17		0.0184	0.0135	0.173	72.1906
GCST90274794	AMD	rs541158385		C	T	-0.230996	0.0359226	1.27286e-10		0.0597	0.039	0.126	41.3498
GCST90274794	AMD	rs6955349		A	G	0.116528	0.0164498	1.40217e-12		-0.0239	0.0133	0.0723	50.181
GCST90274794	AMD	rs7555070		T	C	0.191843	0.0173221	1.65806e-28		0.0271	0.0143	0.0581	122.657
GCST90274794	AMD	rs943080		T	C	0.106266	0.0156694	1.18713e-11		-0.003	0.0128	0.815	45.9922
GCST90274795	AMD	rs10158950		A	G	-0.18621	0.0205994	1.5729e-19		-0.0117	0.0151	0.438	81.7141
GCST90274795	AMD	rs10801551		A	G	-0.567946	0.0179878	1e-200		0.0006	0.0139	0.966	996.915
GCST90274795	AMD	rs113769372		A	G	0.368379	0.0372397	4.50402e-23		-0.017	0.0438	0.698	97.8537
GCST90274795	AMD	rs11584379		G	T	0.155246	0.0210011	1.44311e-13		0.0142	0.0188	0.45	54.6458
GCST90274795	AMD	rs11938222		A	G	-0.107778	0.0154938	3.49704e-12		-0.0098	0.0119	0.41	48.3887
GCST90274795	AMD	rs12438812		T	C	0.111738	0.0154266	4.38228e-13		0.0132	0.0119	0.267	52.464
GCST90274795	AMD	rs13411964		A	G	0.0991896	0.0166164	2.38172e-09		0.0147	0.0124	0.236	35.6335
GCST90274795	AMD	rs139041216		T	C	0.204847	0.0260412	3.65342e-15		-0.01	0.0205	0.626	61.8781
GCST90274795	AMD	rs145630012		G	T	-0.243583	0.0247439	7.26273e-23		0.0414	0.0344	0.229	96.9076
GCST90274795	AMD	rs189631141		T	C	-0.190422	0.0346698	3.96397e-08		0.0094	0.0338	0.781	30.167
GCST90274795	AMD	rs1956526		C	A	0.090087	0.0158998	1.46245e-08		0.0284	0.0124	0.022	32.1027
GCST90274795	AMD	rs2043085		C	T	0.123031	0.0157774	6.29361e-15		-0.0004	0.012	0.973	60.8077
GCST90274795	AMD	rs3129758		G	A	0.12913	0.0156079	1.30167e-16		-0.0469	0.012	9.29e-05	68.4487
GCST90274795	AMD	rs3138142		T	C	0.119277	0.0204232	5.21195e-09		0.0056	0.0151	0.711	34.1088
GCST90274795	AMD	rs3775221		G	T	0.107897	0.0155606	4.09166e-12		0.0112	0.0121	0.355	48.0802
GCST90274795	AMD	rs3816117		C	T	0.0904922	0.0154809	5.05347e-09		0.0136	0.0116	0.241	34.1688
GCST90274795	AMD	rs429358		C	T	-0.19169	0.0216227	7.6366e-19		0.0012	0.0162	0.941	78.5921
GCST90274795	AMD	rs429608		A	G	-0.414177	0.0254997	2.52755e-59		-0.0426	0.0165	0.00983	263.816
GCST90274795	AMD	rs4611812		T	C	0.101455	0.0160143	2.36941e-10		0.0043	0.012	0.72	40.1357
GCST90274795	AMD	rs4980260		T	G	0.134125	0.0157859	1.95299e-17		0.0077	0.0125	0.538	72.1906
GCST90274795	AMD	rs541158385		C	T	-0.230996	0.0359226	1.27286e-10		0.0447	0.035	0.202	41.3498
GCST90274795	AMD	rs6955349		A	G	0.116528	0.0164498	1.40217e-12		-0.0016	0.0123	0.897	50.181
GCST90274795	AMD	rs7555070		T	C	0.191843	0.0173221	1.65806e-28		0.0112	0.0126	0.374	122.657
GCST90274795	AMD	rs943080		T	C	0.106266	0.0156694	1.18713e-11		0.0023	0.0118	0.845	45.9922
GCST90274796	AMD	rs10158950		A	G	-0.18621	0.0205994	1.5729e-19		0.0152	0.0168	0.366	81.7141
GCST90274796	AMD	rs10801551		A	G	-0.567946	0.0179878	1e-200		-0.0275	0.0154	0.0741	996.915
GCST90274796	AMD	rs113769372		A	G	0.368379	0.0372397	4.50402e-23		-0.0003	0.0462	0.995	97.8537
GCST90274796	AMD	rs11584379		G	T	0.155246	0.0210011	1.44311e-13		0.0149	0.0209	0.476	54.6458
GCST90274796	AMD	rs11938222		A	G	-0.107778	0.0154938	3.49704e-12		0.0045	0.0132	0.733	48.3887
GCST90274796	AMD	rs12438812		T	C	0.111738	0.0154266	4.38228e-13		-0.0332	0.0134	0.0132	52.464
GCST90274796	AMD	rs13411964		A	G	0.0991896	0.0166164	2.38172e-09		0.0106	0.0137	0.439	35.6335
GCST90274796	AMD	rs139041216		T	C	0.204847	0.0260412	3.65342e-15		-0.0142	0.023	0.537	61.8781
GCST90274796	AMD	rs145630012		G	T	-0.243583	0.0247439	7.26273e-23		-0.0111	0.0364	0.76	96.9076
GCST90274796	AMD	rs189631141		T	C	-0.190422	0.0346698	3.96397e-08		0.0577	0.0363	0.112	30.167
GCST90274796	AMD	rs1956526		C	A	0.090087	0.0158998	1.46245e-08		-0.017	0.014	0.225	32.1027
GCST90274796	AMD	rs2043085		C	T	0.123031	0.0157774	6.29361e-15		0.0134	0.0132	0.31	60.8077
GCST90274796	AMD	rs3129758		G	A	0.12913	0.0156079	1.30167e-16		-0.0023	0.0133	0.863	68.4487
GCST90274796	AMD	rs3138142		T	C	0.119277	0.0204232	5.21195e-09		-0.0255	0.0168	0.129	34.1088
GCST90274796	AMD	rs3775221		G	T	0.107897	0.0155606	4.09166e-12		0.0142	0.0134	0.289	48.0802
GCST90274796	AMD	rs3816117		C	T	0.0904922	0.0154809	5.05347e-09		0.0143	0.0128	0.264	34.1688
GCST90274796	AMD	rs429358		C	T	-0.19169	0.0216227	7.6366e-19		0.0033	0.0176	0.851	78.5921
GCST90274796	AMD	rs429608		A	G	-0.414177	0.0254997	2.52755e-59		0.0229	0.0182	0.208	263.816
GCST90274796	AMD	rs4611812		T	C	0.101455	0.0160143	2.36941e-10		0.0072	0.0136	0.597	40.1357
GCST90274796	AMD	rs4980260		T	G	0.134125	0.0157859	1.95299e-17		0.0065	0.0137	0.635	72.1906
GCST90274796	AMD	rs541158385		C	T	-0.230996	0.0359226	1.27286e-10		0.001	0.0391	0.98	41.3498
GCST90274796	AMD	rs6955349		A	G	0.116528	0.0164498	1.40217e-12		-0.0076	0.0135	0.573	50.181
GCST90274796	AMD	rs7555070		T	C	0.191843	0.0173221	1.65806e-28		-0.0047	0.0143	0.742	122.657
GCST90274796	AMD	rs943080		T	C	0.106266	0.0156694	1.18713e-11		0.0059	0.013	0.65	45.9922
GCST90274797	AMD	rs10158950		A	G	-0.18621	0.0205994	1.5729e-19		-0.0122	0.0146	0.403	81.7141
GCST90274797	AMD	rs10801551		A	G	-0.567946	0.0179878	1e-200		-0.0223	0.0134	0.0961	996.915
GCST90274797	AMD	rs113769372		A	G	0.368379	0.0372397	4.50402e-23		0.0149	0.0426	0.727	97.8537
GCST90274797	AMD	rs11584379		G	T	0.155246	0.0210011	1.44311e-13		-0.0018	0.0181	0.921	54.6458
GCST90274797	AMD	rs11938222		A	G	-0.107778	0.0154938	3.49704e-12		-0.0081	0.0115	0.481	48.3887
GCST90274797	AMD	rs12438812		T	C	0.111738	0.0154266	4.38228e-13		-0.0023	0.0118	0.845	52.464
GCST90274797	AMD	rs13411964		A	G	0.0991896	0.0166164	2.38172e-09		-0.0137	0.0119	0.25	35.6335
GCST90274797	AMD	rs139041216		T	C	0.204847	0.0260412	3.65342e-15		-0.0002	0.0203	0.992	61.8781
GCST90274797	AMD	rs145630012		G	T	-0.243583	0.0247439	7.26273e-23		-0.0424	0.0333	0.203	96.9076
GCST90274797	AMD	rs189631141		T	C	-0.190422	0.0346698	3.96397e-08		0.0439	0.032	0.17	30.167
GCST90274797	AMD	rs1956526		C	A	0.090087	0.0158998	1.46245e-08		0.0007	0.0123	0.955	32.1027
GCST90274797	AMD	rs2043085		C	T	0.123031	0.0157774	6.29361e-15		0.0317	0.0115	0.00584	60.8077
GCST90274797	AMD	rs3129758		G	A	0.12913	0.0156079	1.30167e-16		0.0098	0.0116	0.398	68.4487
GCST90274797	AMD	rs3138142		T	C	0.119277	0.0204232	5.21195e-09		0.0062	0.015	0.679	34.1088
GCST90274797	AMD	rs3775221		G	T	0.107897	0.0155606	4.09166e-12		-0.0104	0.0117	0.374	48.0802
GCST90274797	AMD	rs3816117		C	T	0.0904922	0.0154809	5.05347e-09		0.0178	0.0112	0.112	34.1688
GCST90274797	AMD	rs429358		C	T	-0.19169	0.0216227	7.6366e-19		0.0003	0.0156	0.985	78.5921
GCST90274797	AMD	rs429608		A	G	-0.414177	0.0254997	2.52755e-59		-0.0283	0.016	0.0769	263.816
GCST90274797	AMD	rs4611812		T	C	0.101455	0.0160143	2.36941e-10		-0.0301	0.0119	0.0114	40.1357
GCST90274797	AMD	rs4980260		T	G	0.134125	0.0157859	1.95299e-17		-0.0027	0.012	0.822	72.1906
GCST90274797	AMD	rs541158385		C	T	-0.230996	0.0359226	1.27286e-10		-0.016	0.0348	0.646	41.3498
GCST90274797	AMD	rs6955349		A	G	0.116528	0.0164498	1.40217e-12		-0.012	0.0119	0.313	50.181
GCST90274797	AMD	rs7555070		T	C	0.191843	0.0173221	1.65806e-28		0.009	0.0126	0.475	122.657
GCST90274797	AMD	rs943080		T	C	0.106266	0.0156694	1.18713e-11		-0.008	0.0114	0.483	45.9922
GCST90274798	AMD	rs10158950		A	G	-0.18621	0.0205994	1.5729e-19		-0.0078	0.0151	0.605	81.7141
GCST90274798	AMD	rs10801551		A	G	-0.567946	0.0179878	1e-200		-0.0253	0.0139	0.0687	996.915
GCST90274798	AMD	rs113769372		A	G	0.368379	0.0372397	4.50402e-23		-0.0097	0.0436	0.824	97.8537
GCST90274798	AMD	rs11584379		G	T	0.155246	0.0210011	1.44311e-13		-0.0207	0.0187	0.268	54.6458
GCST90274798	AMD	rs11938222		A	G	-0.107778	0.0154938	3.49704e-12		0.0176	0.0118	0.136	48.3887
GCST90274798	AMD	rs12438812		T	C	0.111738	0.0154266	4.38228e-13		0.0185	0.0118	0.117	52.464
GCST90274798	AMD	rs13411964		A	G	0.0991896	0.0166164	2.38172e-09		-0.0022	0.0123	0.858	35.6335
GCST90274798	AMD	rs139041216		T	C	0.204847	0.0260412	3.65342e-15		-0.0198	0.0203	0.329	61.8781
GCST90274798	AMD	rs145630012		G	T	-0.243583	0.0247439	7.26273e-23		0.0013	0.0346	0.97	96.9076
GCST90274798	AMD	rs189631141		T	C	-0.190422	0.0346698	3.96397e-08		0.0034	0.0338	0.92	30.167
GCST90274798	AMD	rs2043085		C	T	0.123031	0.0157774	6.29361e-15		0.0204	0.0119	0.0865	60.8077
GCST90274798	AMD	rs3129758		G	A	0.12913	0.0156079	1.30167e-16		0.0396	0.012	0.000967	68.4487
GCST90274798	AMD	rs3138142		T	C	0.119277	0.0204232	5.21195e-09		-0.0091	0.015	0.544	34.1088
GCST90274798	AMD	rs3775221		G	T	0.107897	0.0155606	4.09166e-12		-0.0013	0.012	0.914	48.0802
GCST90274798	AMD	rs3816117		C	T	0.0904922	0.0154809	5.05347e-09		0.0085	0.0116	0.464	34.1688
GCST90274798	AMD	rs429358		C	T	-0.19169	0.0216227	7.6366e-19		0.0034	0.0162	0.834	78.5921
GCST90274798	AMD	rs429608		A	G	-0.414177	0.0254997	2.52755e-59		-0.0464	0.0165	0.00492	263.816
GCST90274798	AMD	rs4611812		T	C	0.101455	0.0160143	2.36941e-10		-0.0228	0.0119	0.0554	40.1357
GCST90274798	AMD	rs4980260		T	G	0.134125	0.0157859	1.95299e-17		-0.0024	0.0124	0.847	72.1906
GCST90274798	AMD	rs541158385		C	T	-0.230996	0.0359226	1.27286e-10		0.0121	0.0348	0.728	41.3498
GCST90274798	AMD	rs6955349		A	G	0.116528	0.0164498	1.40217e-12		-0.0027	0.0123	0.826	50.181
GCST90274798	AMD	rs7555070		T	C	0.191843	0.0173221	1.65806e-28		0.0265	0.0125	0.034	122.657
GCST90274798	AMD	rs943080		T	C	0.106266	0.0156694	1.18713e-11		0.0017	0.0117	0.884	45.9922
GCST90274799	AMD	rs10158950		A	G	-0.18621	0.0205994	1.5729e-19		-0.011	0.0168	0.513	81.7141
GCST90274799	AMD	rs10801551		A	G	-0.567946	0.0179878	1e-200		-0.0027	0.0154	0.861	996.915
GCST90274799	AMD	rs113769372		A	G	0.368379	0.0372397	4.50402e-23		-0.0226	0.0462	0.625	97.8537
GCST90274799	AMD	rs11584379		G	T	0.155246	0.0210011	1.44311e-13		-0.0235	0.0209	0.261	54.6458
GCST90274799	AMD	rs11938222		A	G	-0.107778	0.0154938	3.49704e-12		-0.0274	0.0132	0.0379	48.3887
GCST90274799	AMD	rs12438812		T	C	0.111738	0.0154266	4.38228e-13		-0.014	0.0133	0.293	52.464
GCST90274799	AMD	rs13411964		A	G	0.0991896	0.0166164	2.38172e-09		0.0091	0.0137	0.507	35.6335
GCST90274799	AMD	rs139041216		T	C	0.204847	0.0260412	3.65342e-15		0.0053	0.023	0.818	61.8781
GCST90274799	AMD	rs145630012		G	T	-0.243583	0.0247439	7.26273e-23		-0.0209	0.0364	0.566	96.9076
GCST90274799	AMD	rs189631141		T	C	-0.190422	0.0346698	3.96397e-08		-0.0257	0.0365	0.481	30.167
GCST90274799	AMD	rs1956526		C	A	0.090087	0.0158998	1.46245e-08		0.0045	0.014	0.748	32.1027
GCST90274799	AMD	rs2043085		C	T	0.123031	0.0157774	6.29361e-15		0.0294	0.0132	0.0259	60.8077
GCST90274799	AMD	rs3129758		G	A	0.12913	0.0156079	1.30167e-16		0.0139	0.0133	0.296	68.4487
GCST90274799	AMD	rs3138142		T	C	0.119277	0.0204232	5.21195e-09		0.0077	0.0168	0.647	34.1088
GCST90274799	AMD	rs3775221		G	T	0.107897	0.0155606	4.09166e-12		-0.0205	0.0133	0.123	48.0802
GCST90274799	AMD	rs3816117		C	T	0.0904922	0.0154809	5.05347e-09		0.0115	0.0128	0.369	34.1688
GCST90274799	AMD	rs429358		C	T	-0.19169	0.0216227	7.6366e-19		0.028	0.0176	0.112	78.5921
GCST90274799	AMD	rs429608		A	G	-0.414177	0.0254997	2.52755e-59		0.0018	0.0182	0.921	263.816
GCST90274799	AMD	rs4611812		T	C	0.101455	0.0160143	2.36941e-10		-0.0134	0.0136	0.324	40.1357
GCST90274799	AMD	rs4980260		T	G	0.134125	0.0157859	1.95299e-17		0.0025	0.0137	0.855	72.1906
GCST90274799	AMD	rs541158385		C	T	-0.230996	0.0359226	1.27286e-10		-0.0123	0.039	0.752	41.3498
GCST90274799	AMD	rs6955349		A	G	0.116528	0.0164498	1.40217e-12		-0.0173	0.0135	0.2	50.181
GCST90274799	AMD	rs7555070		T	C	0.191843	0.0173221	1.65806e-28		-0.0173	0.0143	0.226	122.657
GCST90274799	AMD	rs943080		T	C	0.106266	0.0156694	1.18713e-11		0.007	0.013	0.59	45.9922
GCST90274800	AMD	rs10158950		A	G	-0.18621	0.0205994	1.5729e-19		-0.0264	0.0162	0.103	81.7141
GCST90274800	AMD	rs10801551		A	G	-0.567946	0.0179878	1e-200		-0.0114	0.0148	0.441	996.915
GCST90274800	AMD	rs113769372		A	G	0.368379	0.0372397	4.50402e-23		0.0386	0.0449	0.39	97.8537
GCST90274800	AMD	rs11584379		G	T	0.155246	0.0210011	1.44311e-13		-0.008	0.02	0.689	54.6458
GCST90274800	AMD	rs11938222		A	G	-0.107778	0.0154938	3.49704e-12		0.0008	0.0127	0.95	48.3887
GCST90274800	AMD	rs12438812		T	C	0.111738	0.0154266	4.38228e-13		-0.0196	0.0133	0.141	52.464
GCST90274800	AMD	rs13411964		A	G	0.0991896	0.0166164	2.38172e-09		0.0131	0.0132	0.321	35.6335
GCST90274800	AMD	rs139041216		T	C	0.204847	0.0260412	3.65342e-15		0.0213	0.0229	0.352	61.8781
GCST90274800	AMD	rs145630012		G	T	-0.243583	0.0247439	7.26273e-23		-0.0114	0.035	0.745	96.9076
GCST90274800	AMD	rs189631141		T	C	-0.190422	0.0346698	3.96397e-08		-0.0031	0.0343	0.928	30.167
GCST90274800	AMD	rs1956526		C	A	0.090087	0.0158998	1.46245e-08		0.0166	0.014	0.236	32.1027
GCST90274800	AMD	rs2043085		C	T	0.123031	0.0157774	6.29361e-15		0.0114	0.0127	0.369	60.8077
GCST90274800	AMD	rs3129758		G	A	0.12913	0.0156079	1.30167e-16		0.0412	0.0128	0.00129	68.4487
GCST90274800	AMD	rs3138142		T	C	0.119277	0.0204232	5.21195e-09		-0.0043	0.0168	0.798	34.1088
GCST90274800	AMD	rs3775221		G	T	0.107897	0.0155606	4.09166e-12		-0.0039	0.0129	0.762	48.0802
GCST90274800	AMD	rs3816117		C	T	0.0904922	0.0154809	5.05347e-09		0.0216	0.0123	0.0791	34.1688
GCST90274800	AMD	rs429358		C	T	-0.19169	0.0216227	7.6366e-19		-0.0134	0.0169	0.428	78.5921
GCST90274800	AMD	rs429608		A	G	-0.414177	0.0254997	2.52755e-59		-0.0173	0.0176	0.326	263.816
GCST90274800	AMD	rs4611812		T	C	0.101455	0.0160143	2.36941e-10		-0.0116	0.0136	0.394	40.1357
GCST90274800	AMD	rs4980260		T	G	0.134125	0.0157859	1.95299e-17		0.0066	0.0132	0.617	72.1906
GCST90274800	AMD	rs541158385		C	T	-0.230996	0.0359226	1.27286e-10		-0.0227	0.0387	0.557	41.3498
GCST90274800	AMD	rs6955349		A	G	0.116528	0.0164498	1.40217e-12		-0.0069	0.013	0.596	50.181
GCST90274800	AMD	rs7555070		T	C	0.191843	0.0173221	1.65806e-28		0.0081	0.0143	0.571	122.657
GCST90274800	AMD	rs943080		T	C	0.106266	0.0156694	1.18713e-11		-0.0157	0.0126	0.213	45.9922
GCST90274801	AMD	rs10158950		A	G	-0.18621	0.0205994	1.5729e-19		-0.0007	0.0168	0.967	81.7141
GCST90274801	AMD	rs10801551		A	G	-0.567946	0.0179878	1e-200		-0.027	0.0154	0.0796	996.915
GCST90274801	AMD	rs113769372		A	G	0.368379	0.0372397	4.50402e-23		-0.0032	0.0461	0.945	97.8537
GCST90274801	AMD	rs11584379		G	T	0.155246	0.0210011	1.44311e-13		0.0053	0.0209	0.8	54.6458
GCST90274801	AMD	rs11938222		A	G	-0.107778	0.0154938	3.49704e-12		0.0245	0.0132	0.0634	48.3887
GCST90274801	AMD	rs12438812		T	C	0.111738	0.0154266	4.38228e-13		-0.0226	0.0133	0.0893	52.464
GCST90274801	AMD	rs13411964		A	G	0.0991896	0.0166164	2.38172e-09		0.016	0.0137	0.243	35.6335
GCST90274801	AMD	rs139041216		T	C	0.204847	0.0260412	3.65342e-15		0.0217	0.023	0.345	61.8781
GCST90274801	AMD	rs145630012		G	T	-0.243583	0.0247439	7.26273e-23		-0.0221	0.0364	0.544	96.9076
GCST90274801	AMD	rs189631141		T	C	-0.190422	0.0346698	3.96397e-08		0.0205	0.0364	0.573	30.167
GCST90274801	AMD	rs1956526		C	A	0.090087	0.0158998	1.46245e-08		0.0243	0.014	0.0826	32.1027
GCST90274801	AMD	rs2043085		C	T	0.123031	0.0157774	6.29361e-15		-0.0147	0.0132	0.265	60.8077
GCST90274801	AMD	rs3129758		G	A	0.12913	0.0156079	1.30167e-16		0.0141	0.0133	0.289	68.4487
GCST90274801	AMD	rs3138142		T	C	0.119277	0.0204232	5.21195e-09		0.0027	0.0168	0.872	34.1088
GCST90274801	AMD	rs3775221		G	T	0.107897	0.0155606	4.09166e-12		-0.0078	0.0134	0.561	48.0802
GCST90274801	AMD	rs3816117		C	T	0.0904922	0.0154809	5.05347e-09		0.023	0.0128	0.0724	34.1688
GCST90274801	AMD	rs429358		C	T	-0.19169	0.0216227	7.6366e-19		-0.0183	0.0176	0.298	78.5921
GCST90274801	AMD	rs429608		A	G	-0.414177	0.0254997	2.52755e-59		0.0023	0.0182	0.899	263.816
GCST90274801	AMD	rs4611812		T	C	0.101455	0.0160143	2.36941e-10		-0.0092	0.0136	0.499	40.1357
GCST90274801	AMD	rs4980260		T	G	0.134125	0.0157859	1.95299e-17		0.0002	0.0137	0.988	72.1906
GCST90274801	AMD	rs541158385		C	T	-0.230996	0.0359226	1.27286e-10		0.1047	0.0389	0.00711	41.3498
GCST90274801	AMD	rs6955349		A	G	0.116528	0.0164498	1.40217e-12		0.0231	0.0135	0.0871	50.181
GCST90274801	AMD	rs7555070		T	C	0.191843	0.0173221	1.65806e-28		0.0106	0.0143	0.459	122.657
GCST90274801	AMD	rs943080		T	C	0.106266	0.0156694	1.18713e-11		0.0113	0.013	0.385	45.9922
GCST90274802	AMD	rs10158950		A	G	-0.18621	0.0205994	1.5729e-19		0.0033	0.0168	0.844	81.7141
GCST90274802	AMD	rs10801551		A	G	-0.567946	0.0179878	1e-200		-0.0181	0.0154	0.24	996.915
GCST90274802	AMD	rs113769372		A	G	0.368379	0.0372397	4.50402e-23		0.0075	0.046	0.87	97.8537
GCST90274802	AMD	rs11584379		G	T	0.155246	0.0210011	1.44311e-13		0.0018	0.0208	0.931	54.6458
GCST90274802	AMD	rs11938222		A	G	-0.107778	0.0154938	3.49704e-12		0.01	0.0132	0.449	48.3887
GCST90274802	AMD	rs12438812		T	C	0.111738	0.0154266	4.38228e-13		0.0033	0.0133	0.804	52.464
GCST90274802	AMD	rs13411964		A	G	0.0991896	0.0166164	2.38172e-09		0.0195	0.0137	0.155	35.6335
GCST90274802	AMD	rs139041216		T	C	0.204847	0.0260412	3.65342e-15		0.0076	0.023	0.741	61.8781
GCST90274802	AMD	rs145630012		G	T	-0.243583	0.0247439	7.26273e-23		-0.0187	0.0362	0.605	96.9076
GCST90274802	AMD	rs189631141		T	C	-0.190422	0.0346698	3.96397e-08		0.0101	0.0363	0.781	30.167
GCST90274802	AMD	rs1956526		C	A	0.090087	0.0158998	1.46245e-08		0.0237	0.014	0.0905	32.1027
GCST90274802	AMD	rs2043085		C	T	0.123031	0.0157774	6.29361e-15		0.0192	0.0132	0.146	60.8077
GCST90274802	AMD	rs3129758		G	A	0.12913	0.0156079	1.30167e-16		0.0264	0.0133	0.0471	68.4487
GCST90274802	AMD	rs3138142		T	C	0.119277	0.0204232	5.21195e-09		-0.0132	0.0168	0.432	34.1088
GCST90274802	AMD	rs3775221		G	T	0.107897	0.0155606	4.09166e-12		-0.0237	0.0133	0.0748	48.0802
GCST90274802	AMD	rs3816117		C	T	0.0904922	0.0154809	5.05347e-09		0.015	0.0128	0.241	34.1688
GCST90274802	AMD	rs429358		C	T	-0.19169	0.0216227	7.6366e-19		-0.0122	0.0176	0.488	78.5921
GCST90274802	AMD	rs429608		A	G	-0.414177	0.0254997	2.52755e-59		-0.0094	0.0182	0.606	263.816
GCST90274802	AMD	rs4611812		T	C	0.101455	0.0160143	2.36941e-10		0.0022	0.0136	0.871	40.1357
GCST90274802	AMD	rs4980260		T	G	0.134125	0.0157859	1.95299e-17		0.0115	0.0137	0.401	72.1906
GCST90274802	AMD	rs541158385		C	T	-0.230996	0.0359226	1.27286e-10		0.0191	0.0388	0.623	41.3498
GCST90274802	AMD	rs6955349		A	G	0.116528	0.0164498	1.40217e-12		0.0005	0.0135	0.97	50.181
GCST90274802	AMD	rs7555070		T	C	0.191843	0.0173221	1.65806e-28		0.0229	0.0143	0.109	122.657
GCST90274802	AMD	rs943080		T	C	0.106266	0.0156694	1.18713e-11		0.0011	0.013	0.933	45.9922
GCST90274803	AMD	rs10158950		A	G	-0.18621	0.0205994	1.5729e-19		-0.0296	0.015	0.0485	81.7141
GCST90274803	AMD	rs10801551		A	G	-0.567946	0.0179878	1e-200		-0.0108	0.0139	0.437	996.915
GCST90274803	AMD	rs113769372		A	G	0.368379	0.0372397	4.50402e-23		0.0092	0.0435	0.833	97.8537
GCST90274803	AMD	rs11584379		G	T	0.155246	0.0210011	1.44311e-13		-0.0174	0.0187	0.352	54.6458
GCST90274803	AMD	rs11938222		A	G	-0.107778	0.0154938	3.49704e-12		-0.0182	0.0118	0.123	48.3887
GCST90274803	AMD	rs12438812		T	C	0.111738	0.0154266	4.38228e-13		0.0094	0.0118	0.426	52.464
GCST90274803	AMD	rs13411964		A	G	0.0991896	0.0166164	2.38172e-09		0.0166	0.0123	0.177	35.6335
GCST90274803	AMD	rs139041216		T	C	0.204847	0.0260412	3.65342e-15		0.0053	0.0204	0.795	61.8781
GCST90274803	AMD	rs145630012		G	T	-0.243583	0.0247439	7.26273e-23		0.0713	0.0343	0.0376	96.9076
GCST90274803	AMD	rs189631141		T	C	-0.190422	0.0346698	3.96397e-08		0.0092	0.0335	0.784	30.167
GCST90274803	AMD	rs1956526		C	A	0.090087	0.0158998	1.46245e-08		0.0223	0.0124	0.0721	32.1027
GCST90274803	AMD	rs2043085		C	T	0.123031	0.0157774	6.29361e-15		0.0047	0.0119	0.693	60.8077
GCST90274803	AMD	rs3129758		G	A	0.12913	0.0156079	1.30167e-16		-0.0281	0.012	0.0192	68.4487
GCST90274803	AMD	rs3138142		T	C	0.119277	0.0204232	5.21195e-09		0.016	0.015	0.286	34.1088
GCST90274803	AMD	rs3775221		G	T	0.107897	0.0155606	4.09166e-12		0.0069	0.012	0.565	48.0802
GCST90274803	AMD	rs3816117		C	T	0.0904922	0.0154809	5.05347e-09		-0.0012	0.0115	0.917	34.1688
GCST90274803	AMD	rs429358		C	T	-0.19169	0.0216227	7.6366e-19		-0.0128	0.0161	0.427	78.5921
GCST90274803	AMD	rs429608		A	G	-0.414177	0.0254997	2.52755e-59		-0.002	0.0164	0.903	263.816
GCST90274803	AMD	rs4611812		T	C	0.101455	0.0160143	2.36941e-10		0.0078	0.012	0.516	40.1357
GCST90274803	AMD	rs4980260		T	G	0.134125	0.0157859	1.95299e-17		-0.0044	0.0124	0.723	72.1906
GCST90274803	AMD	rs541158385		C	T	-0.230996	0.0359226	1.27286e-10		0.0409	0.0349	0.241	41.3498
GCST90274803	AMD	rs6955349		A	G	0.116528	0.0164498	1.40217e-12		-0.0118	0.0122	0.333	50.181
GCST90274803	AMD	rs7555070		T	C	0.191843	0.0173221	1.65806e-28		-0.0004	0.0126	0.975	122.657
GCST90274803	AMD	rs943080		T	C	0.106266	0.0156694	1.18713e-11		-0.0283	0.0117	0.0156	45.9922
GCST90274804	AMD	rs10158950		A	G	-0.18621	0.0205994	1.5729e-19		-0.0014	0.015	0.926	81.7141
GCST90274804	AMD	rs10801551		A	G	-0.567946	0.0179878	1e-200		-0.0201	0.0138	0.145	996.915
GCST90274804	AMD	rs113769372		A	G	0.368379	0.0372397	4.50402e-23		0.0133	0.0434	0.759	97.8537
GCST90274804	AMD	rs11584379		G	T	0.155246	0.0210011	1.44311e-13		0.018	0.0186	0.333	54.6458
GCST90274804	AMD	rs11938222		A	G	-0.107778	0.0154938	3.49704e-12		-0.0065	0.0118	0.582	48.3887
GCST90274804	AMD	rs12438812		T	C	0.111738	0.0154266	4.38228e-13		-0.0142	0.0119	0.233	52.464
GCST90274804	AMD	rs13411964		A	G	0.0991896	0.0166164	2.38172e-09		-0.0116	0.0123	0.346	35.6335
GCST90274804	AMD	rs139041216		T	C	0.204847	0.0260412	3.65342e-15		0.0105	0.0204	0.607	61.8781
GCST90274804	AMD	rs145630012		G	T	-0.243583	0.0247439	7.26273e-23		0.0041	0.0342	0.905	96.9076
GCST90274804	AMD	rs189631141		T	C	-0.190422	0.0346698	3.96397e-08		-0.0185	0.0333	0.579	30.167
GCST90274804	AMD	rs1956526		C	A	0.090087	0.0158998	1.46245e-08		-0.023	0.0124	0.0636	32.1027
GCST90274804	AMD	rs2043085		C	T	0.123031	0.0157774	6.29361e-15		0.0203	0.0118	0.0854	60.8077
GCST90274804	AMD	rs3129758		G	A	0.12913	0.0156079	1.30167e-16		-0.0101	0.0119	0.396	68.4487
GCST90274804	AMD	rs3138142		T	C	0.119277	0.0204232	5.21195e-09		0.0299	0.0151	0.0477	34.1088
GCST90274804	AMD	rs3775221		G	T	0.107897	0.0155606	4.09166e-12		0.0068	0.012	0.571	48.0802
GCST90274804	AMD	rs3816117		C	T	0.0904922	0.0154809	5.05347e-09		0.0163	0.0115	0.156	34.1688
GCST90274804	AMD	rs429358		C	T	-0.19169	0.0216227	7.6366e-19		-0.0474	0.016	0.00305	78.5921
GCST90274804	AMD	rs429608		A	G	-0.414177	0.0254997	2.52755e-59		-0.0295	0.0164	0.0721	263.816
GCST90274804	AMD	rs4611812		T	C	0.101455	0.0160143	2.36941e-10		-0.0154	0.012	0.199	40.1357
GCST90274804	AMD	rs4980260		T	G	0.134125	0.0157859	1.95299e-17		-0.0016	0.0123	0.897	72.1906
GCST90274804	AMD	rs541158385		C	T	-0.230996	0.0359226	1.27286e-10		0.0039	0.0349	0.911	41.3498
GCST90274804	AMD	rs6955349		A	G	0.116528	0.0164498	1.40217e-12		0.0135	0.0122	0.268	50.181
GCST90274804	AMD	rs7555070		T	C	0.191843	0.0173221	1.65806e-28		0.0122	0.0126	0.333	122.657
GCST90274804	AMD	rs943080		T	C	0.106266	0.0156694	1.18713e-11		-0.004	0.0117	0.732	45.9922
GCST90274805	AMD	rs10158950		A	G	-0.18621	0.0205994	1.5729e-19		-0.0116	0.0168	0.49	81.7141
GCST90274805	AMD	rs10801551		A	G	-0.567946	0.0179878	1e-200		0.0122	0.0154	0.428	996.915
GCST90274805	AMD	rs113769372		A	G	0.368379	0.0372397	4.50402e-23		0.0268	0.0462	0.562	97.8537
GCST90274805	AMD	rs11584379		G	T	0.155246	0.0210011	1.44311e-13		0.0117	0.0208	0.574	54.6458
GCST90274805	AMD	rs11938222		A	G	-0.107778	0.0154938	3.49704e-12		-0.0227	0.0132	0.0855	48.3887
GCST90274805	AMD	rs12438812		T	C	0.111738	0.0154266	4.38228e-13		-0.0004	0.0134	0.976	52.464
GCST90274805	AMD	rs13411964		A	G	0.0991896	0.0166164	2.38172e-09		0.0033	0.0137	0.81	35.6335
GCST90274805	AMD	rs139041216		T	C	0.204847	0.0260412	3.65342e-15		-0.0028	0.0231	0.904	61.8781
GCST90274805	AMD	rs145630012		G	T	-0.243583	0.0247439	7.26273e-23		-0.0358	0.0364	0.325	96.9076
GCST90274805	AMD	rs189631141		T	C	-0.190422	0.0346698	3.96397e-08		-0.0591	0.0363	0.104	30.167
GCST90274805	AMD	rs1956526		C	A	0.090087	0.0158998	1.46245e-08		0.0133	0.014	0.342	32.1027
GCST90274805	AMD	rs2043085		C	T	0.123031	0.0157774	6.29361e-15		0.013	0.0132	0.325	60.8077
GCST90274805	AMD	rs3129758		G	A	0.12913	0.0156079	1.30167e-16		0.046	0.0133	0.000543	68.4487
GCST90274805	AMD	rs3138142		T	C	0.119277	0.0204232	5.21195e-09		0.0076	0.0169	0.653	34.1088
GCST90274805	AMD	rs3775221		G	T	0.107897	0.0155606	4.09166e-12		0.0124	0.0133	0.351	48.0802
GCST90274805	AMD	rs3816117		C	T	0.0904922	0.0154809	5.05347e-09		0.0048	0.0128	0.708	34.1688
GCST90274805	AMD	rs429358		C	T	-0.19169	0.0216227	7.6366e-19		0.0278	0.0176	0.114	78.5921
GCST90274805	AMD	rs429608		A	G	-0.414177	0.0254997	2.52755e-59		0.0262	0.0182	0.15	263.816
GCST90274805	AMD	rs4611812		T	C	0.101455	0.0160143	2.36941e-10		0.0001	0.0137	0.994	40.1357
GCST90274805	AMD	rs4980260		T	G	0.134125	0.0157859	1.95299e-17		0.0119	0.0137	0.385	72.1906
GCST90274805	AMD	rs541158385		C	T	-0.230996	0.0359226	1.27286e-10		0.0551	0.0391	0.159	41.3498
GCST90274805	AMD	rs6955349		A	G	0.116528	0.0164498	1.40217e-12		0.017	0.0135	0.208	50.181
GCST90274805	AMD	rs7555070		T	C	0.191843	0.0173221	1.65806e-28		0.0118	0.0143	0.409	122.657
GCST90274805	AMD	rs943080		T	C	0.106266	0.0156694	1.18713e-11		0.0037	0.013	0.776	45.9922
GCST90274806	AMD	rs10158950		A	G	-0.18621	0.0205994	1.5729e-19		0.0021	0.0167	0.9	81.7141
GCST90274806	AMD	rs10801551		A	G	-0.567946	0.0179878	1e-200		0.0162	0.0153	0.29	996.915
GCST90274806	AMD	rs113769372		A	G	0.368379	0.0372397	4.50402e-23		-0.0314	0.0461	0.496	97.8537
GCST90274806	AMD	rs11584379		G	T	0.155246	0.0210011	1.44311e-13		-0.027	0.0207	0.192	54.6458
GCST90274806	AMD	rs11938222		A	G	-0.107778	0.0154938	3.49704e-12		-0.0024	0.0131	0.855	48.3887
GCST90274806	AMD	rs12438812		T	C	0.111738	0.0154266	4.38228e-13		-0.0052	0.0134	0.698	52.464
GCST90274806	AMD	rs13411964		A	G	0.0991896	0.0166164	2.38172e-09		0.0023	0.0136	0.866	35.6335
GCST90274806	AMD	rs139041216		T	C	0.204847	0.0260412	3.65342e-15		0.0226	0.0231	0.328	61.8781
GCST90274806	AMD	rs145630012		G	T	-0.243583	0.0247439	7.26273e-23		-0.0828	0.0362	0.0222	96.9076
GCST90274806	AMD	rs189631141		T	C	-0.190422	0.0346698	3.96397e-08		0.004	0.0359	0.911	30.167
GCST90274806	AMD	rs1956526		C	A	0.090087	0.0158998	1.46245e-08		0.0055	0.014	0.694	32.1027
GCST90274806	AMD	rs2043085		C	T	0.123031	0.0157774	6.29361e-15		0.0116	0.0131	0.376	60.8077
GCST90274806	AMD	rs3129758		G	A	0.12913	0.0156079	1.30167e-16		-0.0179	0.0132	0.175	68.4487
GCST90274806	AMD	rs3138142		T	C	0.119277	0.0204232	5.21195e-09		0.0192	0.0168	0.253	34.1088
GCST90274806	AMD	rs3775221		G	T	0.107897	0.0155606	4.09166e-12		-0.0138	0.0132	0.296	48.0802
GCST90274806	AMD	rs3816117		C	T	0.0904922	0.0154809	5.05347e-09		-0.0097	0.0127	0.445	34.1688
GCST90274806	AMD	rs429358		C	T	-0.19169	0.0216227	7.6366e-19		-0.0098	0.0175	0.575	78.5921
GCST90274806	AMD	rs429608		A	G	-0.414177	0.0254997	2.52755e-59		0.0081	0.0181	0.655	263.816
GCST90274806	AMD	rs4611812		T	C	0.101455	0.0160143	2.36941e-10		-0.0061	0.0136	0.654	40.1357
GCST90274806	AMD	rs4980260		T	G	0.134125	0.0157859	1.95299e-17		0.0037	0.0136	0.786	72.1906
GCST90274806	AMD	rs541158385		C	T	-0.230996	0.0359226	1.27286e-10		0.022	0.0391	0.574	41.3498
GCST90274806	AMD	rs6955349		A	G	0.116528	0.0164498	1.40217e-12		0.0001	0.0134	0.994	50.181
GCST90274806	AMD	rs7555070		T	C	0.191843	0.0173221	1.65806e-28		0.0182	0.0143	0.203	122.657
GCST90274806	AMD	rs943080		T	C	0.106266	0.0156694	1.18713e-11		0.0208	0.0129	0.107	45.9922
GCST90274807	AMD	rs10158950		A	G	-0.18621	0.0205994	1.5729e-19		0.0033	0.0165	0.841	81.7141
GCST90274807	AMD	rs10801551		A	G	-0.567946	0.0179878	1e-200		-0.023	0.0151	0.128	996.915
GCST90274807	AMD	rs113769372		A	G	0.368379	0.0372397	4.50402e-23		0.0156	0.0456	0.732	97.8537
GCST90274807	AMD	rs11584379		G	T	0.155246	0.0210011	1.44311e-13		0.0024	0.0205	0.907	54.6458
GCST90274807	AMD	rs11938222		A	G	-0.107778	0.0154938	3.49704e-12		-0.0121	0.013	0.352	48.3887
GCST90274807	AMD	rs12438812		T	C	0.111738	0.0154266	4.38228e-13		-0.0201	0.0134	0.134	52.464
GCST90274807	AMD	rs13411964		A	G	0.0991896	0.0166164	2.38172e-09		-0.0005	0.0135	0.97	35.6335
GCST90274807	AMD	rs139041216		T	C	0.204847	0.0260412	3.65342e-15		-0.026	0.0231	0.26	61.8781
GCST90274807	AMD	rs145630012		G	T	-0.243583	0.0247439	7.26273e-23		-0.0267	0.036	0.458	96.9076
GCST90274807	AMD	rs189631141		T	C	-0.190422	0.0346698	3.96397e-08		-0.0064	0.0353	0.856	30.167
GCST90274807	AMD	rs1956526		C	A	0.090087	0.0158998	1.46245e-08		0.0012	0.014	0.932	32.1027
GCST90274807	AMD	rs2043085		C	T	0.123031	0.0157774	6.29361e-15		0.023	0.013	0.0769	60.8077
GCST90274807	AMD	rs3129758		G	A	0.12913	0.0156079	1.30167e-16		0.0146	0.013	0.261	68.4487
GCST90274807	AMD	rs3138142		T	C	0.119277	0.0204232	5.21195e-09		0.0285	0.0169	0.0917	34.1088
GCST90274807	AMD	rs3775221		G	T	0.107897	0.0155606	4.09166e-12		-0.0133	0.0131	0.31	48.0802
GCST90274807	AMD	rs3816117		C	T	0.0904922	0.0154809	5.05347e-09		0.0225	0.0126	0.0741	34.1688
GCST90274807	AMD	rs429358		C	T	-0.19169	0.0216227	7.6366e-19		0.0332	0.0173	0.055	78.5921
GCST90274807	AMD	rs429608		A	G	-0.414177	0.0254997	2.52755e-59		0.0067	0.0179	0.708	263.816
GCST90274807	AMD	rs4611812		T	C	0.101455	0.0160143	2.36941e-10		-0.0014	0.0136	0.918	40.1357
GCST90274807	AMD	rs4980260		T	G	0.134125	0.0157859	1.95299e-17		-0.0123	0.0135	0.362	72.1906
GCST90274807	AMD	rs541158385		C	T	-0.230996	0.0359226	1.27286e-10		0.0695	0.0392	0.0762	41.3498
GCST90274807	AMD	rs6955349		A	G	0.116528	0.0164498	1.40217e-12		-0.0076	0.0133	0.568	50.181
GCST90274807	AMD	rs7555070		T	C	0.191843	0.0173221	1.65806e-28		0.0171	0.0143	0.232	122.657
GCST90274807	AMD	rs943080		T	C	0.106266	0.0156694	1.18713e-11		-0.0019	0.0128	0.882	45.9922
GCST90274808	AMD	rs10158950		A	G	-0.18621	0.0205994	1.5729e-19		-0.0155	0.0169	0.359	81.7141
GCST90274808	AMD	rs10801551		A	G	-0.567946	0.0179878	1e-200		-0.0174	0.0156	0.265	996.915
GCST90274808	AMD	rs113769372		A	G	0.368379	0.0372397	4.50402e-23		-0.0441	0.0464	0.342	97.8537
GCST90274808	AMD	rs11584379		G	T	0.155246	0.0210011	1.44311e-13		0.0003	0.0211	0.989	54.6458
GCST90274808	AMD	rs11938222		A	G	-0.107778	0.0154938	3.49704e-12		0.0121	0.0133	0.363	48.3887
GCST90274808	AMD	rs12438812		T	C	0.111738	0.0154266	4.38228e-13		-0.0004	0.0134	0.976	52.464
GCST90274808	AMD	rs13411964		A	G	0.0991896	0.0166164	2.38172e-09		0.0065	0.0138	0.638	35.6335
GCST90274808	AMD	rs139041216		T	C	0.204847	0.0260412	3.65342e-15		-0.014	0.0231	0.544	61.8781
GCST90274808	AMD	rs145630012		G	T	-0.243583	0.0247439	7.26273e-23		0.0316	0.0367	0.389	96.9076
GCST90274808	AMD	rs189631141		T	C	-0.190422	0.0346698	3.96397e-08		-0.004	0.0368	0.913	30.167
GCST90274808	AMD	rs1956526		C	A	0.090087	0.0158998	1.46245e-08		0.0008	0.014	0.954	32.1027
GCST90274808	AMD	rs2043085		C	T	0.123031	0.0157774	6.29361e-15		0.002	0.0133	0.88	60.8077
GCST90274808	AMD	rs3129758		G	A	0.12913	0.0156079	1.30167e-16		-0.0162	0.0134	0.227	68.4487
GCST90274808	AMD	rs3138142		T	C	0.119277	0.0204232	5.21195e-09		0.0211	0.0169	0.212	34.1088
GCST90274808	AMD	rs3775221		G	T	0.107897	0.0155606	4.09166e-12		-0.0314	0.0135	0.02	48.0802
GCST90274808	AMD	rs3816117		C	T	0.0904922	0.0154809	5.05347e-09		0.0172	0.0129	0.182	34.1688
GCST90274808	AMD	rs429358		C	T	-0.19169	0.0216227	7.6366e-19		0.0354	0.0177	0.0455	78.5921
GCST90274808	AMD	rs429608		A	G	-0.414177	0.0254997	2.52755e-59		0.0092	0.0183	0.615	263.816
GCST90274808	AMD	rs4611812		T	C	0.101455	0.0160143	2.36941e-10		-0.0061	0.0137	0.656	40.1357
GCST90274808	AMD	rs4980260		T	G	0.134125	0.0157859	1.95299e-17		0.009	0.0138	0.514	72.1906
GCST90274808	AMD	rs541158385		C	T	-0.230996	0.0359226	1.27286e-10		0.0792	0.0392	0.0433	41.3498
GCST90274808	AMD	rs6955349		A	G	0.116528	0.0164498	1.40217e-12		-0.0159	0.0136	0.242	50.181
GCST90274808	AMD	rs7555070		T	C	0.191843	0.0173221	1.65806e-28		0.0202	0.0143	0.158	122.657
GCST90274808	AMD	rs943080		T	C	0.106266	0.0156694	1.18713e-11		0.0027	0.0131	0.837	45.9922
GCST90274809	AMD	rs10158950		A	G	-0.18621	0.0205994	1.5729e-19		-0.0108	0.0172	0.53	81.7141
GCST90274809	AMD	rs10801551		A	G	-0.567946	0.0179878	1e-200		0.0023	0.0158	0.884	996.915
GCST90274809	AMD	rs113769372		A	G	0.368379	0.0372397	4.50402e-23		-0.0094	0.0468	0.841	97.8537
GCST90274809	AMD	rs11584379		G	T	0.155246	0.0210011	1.44311e-13		0.0118	0.0214	0.581	54.6458
GCST90274809	AMD	rs11938222		A	G	-0.107778	0.0154938	3.49704e-12		0.0269	0.0135	0.0463	48.3887
GCST90274809	AMD	rs12438812		T	C	0.111738	0.0154266	4.38228e-13		-0.0191	0.0134	0.154	52.464
GCST90274809	AMD	rs13411964		A	G	0.0991896	0.0166164	2.38172e-09		-0.0136	0.014	0.331	35.6335
GCST90274809	AMD	rs139041216		T	C	0.204847	0.0260412	3.65342e-15		-0.027	0.0231	0.242	61.8781
GCST90274809	AMD	rs145630012		G	T	-0.243583	0.0247439	7.26273e-23		-0.0164	0.0373	0.66	96.9076
GCST90274809	AMD	rs189631141		T	C	-0.190422	0.0346698	3.96397e-08		-0.0088	0.0376	0.815	30.167
GCST90274809	AMD	rs1956526		C	A	0.090087	0.0158998	1.46245e-08		0.0044	0.014	0.753	32.1027
GCST90274809	AMD	rs2043085		C	T	0.123031	0.0157774	6.29361e-15		0	0.0135	1	60.8077
GCST90274809	AMD	rs3129758		G	A	0.12913	0.0156079	1.30167e-16		-0.0067	0.0136	0.622	68.4487
GCST90274809	AMD	rs3138142		T	C	0.119277	0.0204232	5.21195e-09		-0.007	0.0169	0.679	34.1088
GCST90274809	AMD	rs3775221		G	T	0.107897	0.0155606	4.09166e-12		-0.0079	0.0136	0.561	48.0802
GCST90274809	AMD	rs3816117		C	T	0.0904922	0.0154809	5.05347e-09		-0.0086	0.0131	0.512	34.1688
GCST90274809	AMD	rs429358		C	T	-0.19169	0.0216227	7.6366e-19		0.0021	0.018	0.907	78.5921
GCST90274809	AMD	rs429608		A	G	-0.414177	0.0254997	2.52755e-59		-0.009	0.0186	0.628	263.816
GCST90274809	AMD	rs4611812		T	C	0.101455	0.0160143	2.36941e-10		0.0038	0.0137	0.781	40.1357
GCST90274809	AMD	rs4980260		T	G	0.134125	0.0157859	1.95299e-17		-0.0259	0.014	0.0643	72.1906
GCST90274809	AMD	rs541158385		C	T	-0.230996	0.0359226	1.27286e-10		-0.0705	0.0392	0.0721	41.3498
GCST90274809	AMD	rs6955349		A	G	0.116528	0.0164498	1.40217e-12		-0.0224	0.0138	0.105	50.181
GCST90274809	AMD	rs7555070		T	C	0.191843	0.0173221	1.65806e-28		-0.0007	0.0143	0.961	122.657
GCST90274809	AMD	rs943080		T	C	0.106266	0.0156694	1.18713e-11		0.0084	0.0133	0.528	45.9922
GCST90274810	AMD	rs10158950		A	G	-0.18621	0.0205994	1.5729e-19		-0.0131	0.0171	0.444	81.7141
GCST90274810	AMD	rs10801551		A	G	-0.567946	0.0179878	1e-200		-0.0125	0.0157	0.426	996.915
GCST90274810	AMD	rs113769372		A	G	0.368379	0.0372397	4.50402e-23		-0.0946	0.0467	0.0428	97.8537
GCST90274810	AMD	rs11584379		G	T	0.155246	0.0210011	1.44311e-13		-0.0089	0.0213	0.676	54.6458
GCST90274810	AMD	rs11938222		A	G	-0.107778	0.0154938	3.49704e-12		-0.0114	0.0134	0.395	48.3887
GCST90274810	AMD	rs12438812		T	C	0.111738	0.0154266	4.38228e-13		-0.0107	0.0134	0.425	52.464
GCST90274810	AMD	rs13411964		A	G	0.0991896	0.0166164	2.38172e-09		0.0181	0.0139	0.193	35.6335
GCST90274810	AMD	rs139041216		T	C	0.204847	0.0260412	3.65342e-15		-0.0132	0.0231	0.568	61.8781
GCST90274810	AMD	rs145630012		G	T	-0.243583	0.0247439	7.26273e-23		0.0016	0.0372	0.966	96.9076
GCST90274810	AMD	rs189631141		T	C	-0.190422	0.0346698	3.96397e-08		0.034	0.0374	0.363	30.167
GCST90274810	AMD	rs1956526		C	A	0.090087	0.0158998	1.46245e-08		0.0009	0.014	0.949	32.1027
GCST90274810	AMD	rs2043085		C	T	0.123031	0.0157774	6.29361e-15		0.0014	0.0134	0.917	60.8077
GCST90274810	AMD	rs3129758		G	A	0.12913	0.0156079	1.30167e-16		0.0162	0.0135	0.23	68.4487
GCST90274810	AMD	rs3138142		T	C	0.119277	0.0204232	5.21195e-09		0.0125	0.0169	0.46	34.1088
GCST90274810	AMD	rs3775221		G	T	0.107897	0.0155606	4.09166e-12		-0.0122	0.0136	0.37	48.0802
GCST90274810	AMD	rs3816117		C	T	0.0904922	0.0154809	5.05347e-09		0.0097	0.0131	0.459	34.1688
GCST90274810	AMD	rs429358		C	T	-0.19169	0.0216227	7.6366e-19		0.0069	0.0179	0.7	78.5921
GCST90274810	AMD	rs429608		A	G	-0.414177	0.0254997	2.52755e-59		0.0063	0.0185	0.733	263.816
GCST90274810	AMD	rs4611812		T	C	0.101455	0.0160143	2.36941e-10		0.012	0.0136	0.378	40.1357
GCST90274810	AMD	rs4980260		T	G	0.134125	0.0157859	1.95299e-17		-0.0209	0.014	0.135	72.1906
GCST90274810	AMD	rs541158385		C	T	-0.230996	0.0359226	1.27286e-10		0.0346	0.0392	0.377	41.3498
GCST90274810	AMD	rs6955349		A	G	0.116528	0.0164498	1.40217e-12		-0.0085	0.0138	0.538	50.181
GCST90274810	AMD	rs7555070		T	C	0.191843	0.0173221	1.65806e-28		0.0037	0.0143	0.796	122.657
GCST90274810	AMD	rs943080		T	C	0.106266	0.0156694	1.18713e-11		0.0314	0.0133	0.0182	45.9922
GCST90274811	AMD	rs10158950		A	G	-0.18621	0.0205994	1.5729e-19		-0.0163	0.0167	0.329	81.7141
GCST90274811	AMD	rs10801551		A	G	-0.567946	0.0179878	1e-200		0.0023	0.0153	0.881	996.915
GCST90274811	AMD	rs113769372		A	G	0.368379	0.0372397	4.50402e-23		-0.0578	0.0459	0.208	97.8537
GCST90274811	AMD	rs11584379		G	T	0.155246	0.0210011	1.44311e-13		-0.0127	0.0207	0.54	54.6458
GCST90274811	AMD	rs11938222		A	G	-0.107778	0.0154938	3.49704e-12		0.0013	0.0131	0.921	48.3887
GCST90274811	AMD	rs12438812		T	C	0.111738	0.0154266	4.38228e-13		-0.0118	0.0134	0.379	52.464
GCST90274811	AMD	rs13411964		A	G	0.0991896	0.0166164	2.38172e-09		-0.0206	0.0136	0.13	35.6335
GCST90274811	AMD	rs139041216		T	C	0.204847	0.0260412	3.65342e-15		-0.0078	0.023	0.735	61.8781
GCST90274811	AMD	rs145630012		G	T	-0.243583	0.0247439	7.26273e-23		-0.0358	0.0362	0.323	96.9076
GCST90274811	AMD	rs189631141		T	C	-0.190422	0.0346698	3.96397e-08		-0.0043	0.0359	0.905	30.167
GCST90274811	AMD	rs1956526		C	A	0.090087	0.0158998	1.46245e-08		0.0069	0.014	0.622	32.1027
GCST90274811	AMD	rs2043085		C	T	0.123031	0.0157774	6.29361e-15		0.0086	0.0131	0.512	60.8077
GCST90274811	AMD	rs3129758		G	A	0.12913	0.0156079	1.30167e-16		-0.0297	0.0132	0.0244	68.4487
GCST90274811	AMD	rs3138142		T	C	0.119277	0.0204232	5.21195e-09		0.0032	0.0168	0.849	34.1088
GCST90274811	AMD	rs3775221		G	T	0.107897	0.0155606	4.09166e-12		-0.0066	0.0132	0.617	48.0802
GCST90274811	AMD	rs3816117		C	T	0.0904922	0.0154809	5.05347e-09		0.0071	0.0127	0.576	34.1688
GCST90274811	AMD	rs429358		C	T	-0.19169	0.0216227	7.6366e-19		-0.0192	0.0174	0.27	78.5921
GCST90274811	AMD	rs429608		A	G	-0.414177	0.0254997	2.52755e-59		-0.0203	0.0181	0.262	263.816
GCST90274811	AMD	rs4611812		T	C	0.101455	0.0160143	2.36941e-10		0.0021	0.0136	0.877	40.1357
GCST90274811	AMD	rs4980260		T	G	0.134125	0.0157859	1.95299e-17		0.0136	0.0136	0.317	72.1906
GCST90274811	AMD	rs541158385		C	T	-0.230996	0.0359226	1.27286e-10		0.0049	0.0391	0.9	41.3498
GCST90274811	AMD	rs6955349		A	G	0.116528	0.0164498	1.40217e-12		-0.0236	0.0134	0.0782	50.181
GCST90274811	AMD	rs7555070		T	C	0.191843	0.0173221	1.65806e-28		0.0245	0.0143	0.0867	122.657
GCST90274811	AMD	rs943080		T	C	0.106266	0.0156694	1.18713e-11		-0.0084	0.0129	0.515	45.9922
GCST90274812	AMD	rs10158950		A	G	-0.18621	0.0205994	1.5729e-19		-0.0121	0.0166	0.466	81.7141
GCST90274812	AMD	rs10801551		A	G	-0.567946	0.0179878	1e-200		0.0107	0.0152	0.481	996.915
GCST90274812	AMD	rs113769372		A	G	0.368379	0.0372397	4.50402e-23		-0.0405	0.0459	0.378	97.8537
GCST90274812	AMD	rs11584379		G	T	0.155246	0.0210011	1.44311e-13		0.0251	0.0207	0.225	54.6458
GCST90274812	AMD	rs11938222		A	G	-0.107778	0.0154938	3.49704e-12		-0.0016	0.0131	0.903	48.3887
GCST90274812	AMD	rs12438812		T	C	0.111738	0.0154266	4.38228e-13		-0.0092	0.0134	0.492	52.464
GCST90274812	AMD	rs13411964		A	G	0.0991896	0.0166164	2.38172e-09		-0.0066	0.0136	0.627	35.6335
GCST90274812	AMD	rs139041216		T	C	0.204847	0.0260412	3.65342e-15		0.0382	0.0231	0.0982	61.8781
GCST90274812	AMD	rs145630012		G	T	-0.243583	0.0247439	7.26273e-23		0.0471	0.036	0.191	96.9076
GCST90274812	AMD	rs189631141		T	C	-0.190422	0.0346698	3.96397e-08		0.0594	0.0358	0.0971	30.167
GCST90274812	AMD	rs1956526		C	A	0.090087	0.0158998	1.46245e-08		0.0107	0.014	0.445	32.1027
GCST90274812	AMD	rs2043085		C	T	0.123031	0.0157774	6.29361e-15		-0.0119	0.0131	0.364	60.8077
GCST90274812	AMD	rs3129758		G	A	0.12913	0.0156079	1.30167e-16		0.0145	0.0131	0.268	68.4487
GCST90274812	AMD	rs3138142		T	C	0.119277	0.0204232	5.21195e-09		-0.0259	0.0169	0.125	34.1088
GCST90274812	AMD	rs3775221		G	T	0.107897	0.0155606	4.09166e-12		0.002	0.0132	0.88	48.0802
GCST90274812	AMD	rs3816117		C	T	0.0904922	0.0154809	5.05347e-09		0.005	0.0127	0.694	34.1688
GCST90274812	AMD	rs429358		C	T	-0.19169	0.0216227	7.6366e-19		-0.0214	0.0174	0.219	78.5921
GCST90274812	AMD	rs429608		A	G	-0.414177	0.0254997	2.52755e-59		0.022	0.018	0.222	263.816
GCST90274812	AMD	rs4611812		T	C	0.101455	0.0160143	2.36941e-10		0.004	0.0136	0.769	40.1357
GCST90274812	AMD	rs4980260		T	G	0.134125	0.0157859	1.95299e-17		-0.0153	0.0136	0.261	72.1906
GCST90274812	AMD	rs541158385		C	T	-0.230996	0.0359226	1.27286e-10		-0.0288	0.039	0.46	41.3498
GCST90274812	AMD	rs6955349		A	G	0.116528	0.0164498	1.40217e-12		-0.0226	0.0134	0.0917	50.181
GCST90274812	AMD	rs7555070		T	C	0.191843	0.0173221	1.65806e-28		0.0169	0.0143	0.237	122.657
GCST90274812	AMD	rs943080		T	C	0.106266	0.0156694	1.18713e-11		0.0062	0.0129	0.631	45.9922
GCST90274813	AMD	rs10158950		A	G	-0.18621	0.0205994	1.5729e-19		0.0048	0.0171	0.779	81.7141
GCST90274813	AMD	rs10801551		A	G	-0.567946	0.0179878	1e-200		-0.0039	0.0157	0.804	996.915
GCST90274813	AMD	rs113769372		A	G	0.368379	0.0372397	4.50402e-23		-0.0257	0.0466	0.581	97.8537
GCST90274813	AMD	rs11584379		G	T	0.155246	0.0210011	1.44311e-13		-0.0061	0.0213	0.775	54.6458
GCST90274813	AMD	rs11938222		A	G	-0.107778	0.0154938	3.49704e-12		-0.0069	0.0134	0.607	48.3887
GCST90274813	AMD	rs12438812		T	C	0.111738	0.0154266	4.38228e-13		0.0131	0.0134	0.328	52.464
GCST90274813	AMD	rs13411964		A	G	0.0991896	0.0166164	2.38172e-09		0.0077	0.0139	0.58	35.6335
GCST90274813	AMD	rs139041216		T	C	0.204847	0.0260412	3.65342e-15		0.0106	0.0231	0.646	61.8781
GCST90274813	AMD	rs145630012		G	T	-0.243583	0.0247439	7.26273e-23		0.0622	0.037	0.0927	96.9076
GCST90274813	AMD	rs189631141		T	C	-0.190422	0.0346698	3.96397e-08		-0.0055	0.0374	0.883	30.167
GCST90274813	AMD	rs1956526		C	A	0.090087	0.0158998	1.46245e-08		0.0139	0.014	0.321	32.1027
GCST90274813	AMD	rs2043085		C	T	0.123031	0.0157774	6.29361e-15		-0.0057	0.0134	0.671	60.8077
GCST90274813	AMD	rs3129758		G	A	0.12913	0.0156079	1.30167e-16		-0.0144	0.0135	0.286	68.4487
GCST90274813	AMD	rs3138142		T	C	0.119277	0.0204232	5.21195e-09		0.0142	0.0169	0.401	34.1088
GCST90274813	AMD	rs3775221		G	T	0.107897	0.0155606	4.09166e-12		-0.0245	0.0136	0.0716	48.0802
GCST90274813	AMD	rs3816117		C	T	0.0904922	0.0154809	5.05347e-09		-0.0113	0.0131	0.388	34.1688
GCST90274813	AMD	rs429358		C	T	-0.19169	0.0216227	7.6366e-19		0.007	0.0179	0.696	78.5921
GCST90274813	AMD	rs429608		A	G	-0.414177	0.0254997	2.52755e-59		0.008	0.0185	0.665	263.816
GCST90274813	AMD	rs4611812		T	C	0.101455	0.0160143	2.36941e-10		-0.0087	0.0136	0.522	40.1357
GCST90274813	AMD	rs4980260		T	G	0.134125	0.0157859	1.95299e-17		-0.0032	0.014	0.819	72.1906
GCST90274813	AMD	rs541158385		C	T	-0.230996	0.0359226	1.27286e-10		0.0302	0.0391	0.44	41.3498
GCST90274813	AMD	rs6955349		A	G	0.116528	0.0164498	1.40217e-12		-0.0201	0.0138	0.145	50.181
GCST90274813	AMD	rs7555070		T	C	0.191843	0.0173221	1.65806e-28		-0.0049	0.0143	0.732	122.657
GCST90274813	AMD	rs943080		T	C	0.106266	0.0156694	1.18713e-11		-0.0136	0.0133	0.307	45.9922
GCST90274814	AMD	rs10158950		A	G	-0.18621	0.0205994	1.5729e-19		-0.0036	0.0171	0.833	81.7141
GCST90274814	AMD	rs10801551		A	G	-0.567946	0.0179878	1e-200		0.0021	0.0157	0.894	996.915
GCST90274814	AMD	rs113769372		A	G	0.368379	0.0372397	4.50402e-23		0.0321	0.0466	0.491	97.8537
GCST90274814	AMD	rs11584379		G	T	0.155246	0.0210011	1.44311e-13		-0.0191	0.0213	0.37	54.6458
GCST90274814	AMD	rs11938222		A	G	-0.107778	0.0154938	3.49704e-12		0.0153	0.0134	0.254	48.3887
GCST90274814	AMD	rs12438812		T	C	0.111738	0.0154266	4.38228e-13		-0.0159	0.0134	0.235	52.464
GCST90274814	AMD	rs13411964		A	G	0.0991896	0.0166164	2.38172e-09		-0.0188	0.0139	0.176	35.6335
GCST90274814	AMD	rs139041216		T	C	0.204847	0.0260412	3.65342e-15		-0.0036	0.0231	0.876	61.8781
GCST90274814	AMD	rs145630012		G	T	-0.243583	0.0247439	7.26273e-23		0.0395	0.0369	0.284	96.9076
GCST90274814	AMD	rs189631141		T	C	-0.190422	0.0346698	3.96397e-08		0.0276	0.0374	0.461	30.167
GCST90274814	AMD	rs1956526		C	A	0.090087	0.0158998	1.46245e-08		0.0119	0.014	0.395	32.1027
GCST90274814	AMD	rs2043085		C	T	0.123031	0.0157774	6.29361e-15		0.0057	0.0134	0.671	60.8077
GCST90274814	AMD	rs3129758		G	A	0.12913	0.0156079	1.30167e-16		0.0129	0.0135	0.339	68.4487
GCST90274814	AMD	rs3138142		T	C	0.119277	0.0204232	5.21195e-09		-0.0127	0.0169	0.452	34.1088
GCST90274814	AMD	rs3775221		G	T	0.107897	0.0155606	4.09166e-12		-0.006	0.0136	0.659	48.0802
GCST90274814	AMD	rs3816117		C	T	0.0904922	0.0154809	5.05347e-09		-0.0153	0.013	0.239	34.1688
GCST90274814	AMD	rs429358		C	T	-0.19169	0.0216227	7.6366e-19		0.01	0.0179	0.576	78.5921
GCST90274814	AMD	rs429608		A	G	-0.414177	0.0254997	2.52755e-59		-0.0168	0.0185	0.364	263.816
GCST90274814	AMD	rs4611812		T	C	0.101455	0.0160143	2.36941e-10		0.0083	0.0136	0.542	40.1357
GCST90274814	AMD	rs4980260		T	G	0.134125	0.0157859	1.95299e-17		0.0101	0.014	0.471	72.1906
GCST90274814	AMD	rs541158385		C	T	-0.230996	0.0359226	1.27286e-10		-0.0076	0.039	0.845	41.3498
GCST90274814	AMD	rs6955349		A	G	0.116528	0.0164498	1.40217e-12		-0.0271	0.0138	0.0496	50.181
GCST90274814	AMD	rs7555070		T	C	0.191843	0.0173221	1.65806e-28		0.0219	0.0143	0.126	122.657
GCST90274814	AMD	rs943080		T	C	0.106266	0.0156694	1.18713e-11		0.0262	0.0133	0.0488	45.9922
GCST90274815	AMD	rs10158950		A	G	-0.18621	0.0205994	1.5729e-19		-0.0128	0.0151	0.397	81.7141
GCST90274815	AMD	rs10801551		A	G	-0.567946	0.0179878	1e-200		-0.0113	0.0139	0.416	996.915
GCST90274815	AMD	rs113769372		A	G	0.368379	0.0372397	4.50402e-23		0.0129	0.0435	0.767	97.8537
GCST90274815	AMD	rs11584379		G	T	0.155246	0.0210011	1.44311e-13		0.0021	0.0188	0.911	54.6458
GCST90274815	AMD	rs11938222		A	G	-0.107778	0.0154938	3.49704e-12		-0.0056	0.0119	0.638	48.3887
GCST90274815	AMD	rs12438812		T	C	0.111738	0.0154266	4.38228e-13		-0.0074	0.0117	0.527	52.464
GCST90274815	AMD	rs13411964		A	G	0.0991896	0.0166164	2.38172e-09		0.0123	0.0124	0.321	35.6335
GCST90274815	AMD	rs139041216		T	C	0.204847	0.0260412	3.65342e-15		-0.0274	0.0203	0.177	61.8781
GCST90274815	AMD	rs145630012		G	T	-0.243583	0.0247439	7.26273e-23		-0.0023	0.0339	0.946	96.9076
GCST90274815	AMD	rs189631141		T	C	-0.190422	0.0346698	3.96397e-08		-0.0049	0.034	0.885	30.167
GCST90274815	AMD	rs1956526		C	A	0.090087	0.0158998	1.46245e-08		0.0349	0.0123	0.00455	32.1027
GCST90274815	AMD	rs2043085		C	T	0.123031	0.0157774	6.29361e-15		0.0056	0.0119	0.638	60.8077
GCST90274815	AMD	rs3129758		G	A	0.12913	0.0156079	1.30167e-16		-0.0019	0.012	0.874	68.4487
GCST90274815	AMD	rs3138142		T	C	0.119277	0.0204232	5.21195e-09		0.0137	0.015	0.361	34.1088
GCST90274815	AMD	rs3775221		G	T	0.107897	0.0155606	4.09166e-12		-0.0046	0.0121	0.704	48.0802
GCST90274815	AMD	rs3816117		C	T	0.0904922	0.0154809	5.05347e-09		0.001	0.0116	0.931	34.1688
GCST90274815	AMD	rs429358		C	T	-0.19169	0.0216227	7.6366e-19		0.0005	0.0162	0.975	78.5921
GCST90274815	AMD	rs429608		A	G	-0.414177	0.0254997	2.52755e-59		0.0034	0.0165	0.837	263.816
GCST90274815	AMD	rs4611812		T	C	0.101455	0.0160143	2.36941e-10		-0.0212	0.0119	0.0748	40.1357
GCST90274815	AMD	rs4980260		T	G	0.134125	0.0157859	1.95299e-17		-0.0181	0.0125	0.148	72.1906
GCST90274815	AMD	rs541158385		C	T	-0.230996	0.0359226	1.27286e-10		0.0083	0.0343	0.809	41.3498
GCST90274815	AMD	rs6955349		A	G	0.116528	0.0164498	1.40217e-12		0.0075	0.0123	0.542	50.181
GCST90274815	AMD	rs7555070		T	C	0.191843	0.0173221	1.65806e-28		0.028	0.0125	0.0251	122.657
GCST90274815	AMD	rs943080		T	C	0.106266	0.0156694	1.18713e-11		-0.0025	0.0118	0.832	45.9922
GCST90274816	AMD	rs10158950		A	G	-0.18621	0.0205994	1.5729e-19		-0.022	0.0151	0.145	81.7141
GCST90274816	AMD	rs10801551		A	G	-0.567946	0.0179878	1e-200		-0.008	0.0139	0.565	996.915
GCST90274816	AMD	rs113769372		A	G	0.368379	0.0372397	4.50402e-23		-0.0253	0.0437	0.563	97.8537
GCST90274816	AMD	rs11584379		G	T	0.155246	0.0210011	1.44311e-13		-0.0341	0.0188	0.0697	54.6458
GCST90274816	AMD	rs11938222		A	G	-0.107778	0.0154938	3.49704e-12		-0.0027	0.0119	0.821	48.3887
GCST90274816	AMD	rs12438812		T	C	0.111738	0.0154266	4.38228e-13		0.0052	0.0119	0.662	52.464
GCST90274816	AMD	rs13411964		A	G	0.0991896	0.0166164	2.38172e-09		0.0048	0.0124	0.699	35.6335
GCST90274816	AMD	rs139041216		T	C	0.204847	0.0260412	3.65342e-15		-0.0131	0.0204	0.521	61.8781
GCST90274816	AMD	rs145630012		G	T	-0.243583	0.0247439	7.26273e-23		0.0376	0.0344	0.274	96.9076
GCST90274816	AMD	rs189631141		T	C	-0.190422	0.0346698	3.96397e-08		0.0148	0.0338	0.661	30.167
GCST90274816	AMD	rs1956526		C	A	0.090087	0.0158998	1.46245e-08		0.0015	0.0124	0.904	32.1027
GCST90274816	AMD	rs2043085		C	T	0.123031	0.0157774	6.29361e-15		0.015	0.0119	0.207	60.8077
GCST90274816	AMD	rs3129758		G	A	0.12913	0.0156079	1.30167e-16		-0.0086	0.012	0.474	68.4487
GCST90274816	AMD	rs3138142		T	C	0.119277	0.0204232	5.21195e-09		0.0198	0.0151	0.19	34.1088
GCST90274816	AMD	rs3775221		G	T	0.107897	0.0155606	4.09166e-12		-0.0077	0.012	0.521	48.0802
GCST90274816	AMD	rs3816117		C	T	0.0904922	0.0154809	5.05347e-09		-0.0088	0.0116	0.448	34.1688
GCST90274816	AMD	rs429358		C	T	-0.19169	0.0216227	7.6366e-19		-0.0005	0.0162	0.975	78.5921
GCST90274816	AMD	rs429608		A	G	-0.414177	0.0254997	2.52755e-59		0.0151	0.0165	0.36	263.816
GCST90274816	AMD	rs4611812		T	C	0.101455	0.0160143	2.36941e-10		-0.0063	0.012	0.6	40.1357
GCST90274816	AMD	rs4980260		T	G	0.134125	0.0157859	1.95299e-17		-0.0016	0.0125	0.898	72.1906
GCST90274816	AMD	rs541158385		C	T	-0.230996	0.0359226	1.27286e-10		-0.0199	0.035	0.57	41.3498
GCST90274816	AMD	rs6955349		A	G	0.116528	0.0164498	1.40217e-12		-0.0039	0.0123	0.751	50.181
GCST90274816	AMD	rs7555070		T	C	0.191843	0.0173221	1.65806e-28		0.0071	0.0126	0.573	122.657
GCST90274816	AMD	rs943080		T	C	0.106266	0.0156694	1.18713e-11		0.0066	0.0118	0.576	45.9922
GCST90274817	AMD	rs10158950		A	G	-0.18621	0.0205994	1.5729e-19		-0.0144	0.015	0.337	81.7141
GCST90274817	AMD	rs10801551		A	G	-0.567946	0.0179878	1e-200		-0.0114	0.0139	0.412	996.915
GCST90274817	AMD	rs113769372		A	G	0.368379	0.0372397	4.50402e-23		-0.028	0.0435	0.52	97.8537
GCST90274817	AMD	rs11584379		G	T	0.155246	0.0210011	1.44311e-13		-0.0071	0.0188	0.706	54.6458
GCST90274817	AMD	rs11938222		A	G	-0.107778	0.0154938	3.49704e-12		0.0023	0.0118	0.845	48.3887
GCST90274817	AMD	rs12438812		T	C	0.111738	0.0154266	4.38228e-13		0.0089	0.0117	0.447	52.464
GCST90274817	AMD	rs13411964		A	G	0.0991896	0.0166164	2.38172e-09		-0.0021	0.0124	0.866	35.6335
GCST90274817	AMD	rs139041216		T	C	0.204847	0.0260412	3.65342e-15		-0.0198	0.0203	0.329	61.8781
GCST90274817	AMD	rs145630012		G	T	-0.243583	0.0247439	7.26273e-23		0.0218	0.0338	0.519	96.9076
GCST90274817	AMD	rs189631141		T	C	-0.190422	0.0346698	3.96397e-08		-0.0085	0.0338	0.801	30.167
GCST90274817	AMD	rs1956526		C	A	0.090087	0.0158998	1.46245e-08		0.007	0.0123	0.569	32.1027
GCST90274817	AMD	rs2043085		C	T	0.123031	0.0157774	6.29361e-15		0.0122	0.0119	0.305	60.8077
GCST90274817	AMD	rs3129758		G	A	0.12913	0.0156079	1.30167e-16		-0.0197	0.012	0.101	68.4487
GCST90274817	AMD	rs3138142		T	C	0.119277	0.0204232	5.21195e-09		-0.0058	0.015	0.699	34.1088
GCST90274817	AMD	rs3775221		G	T	0.107897	0.0155606	4.09166e-12		-0.0113	0.012	0.346	48.0802
GCST90274817	AMD	rs3816117		C	T	0.0904922	0.0154809	5.05347e-09		-0.0124	0.0116	0.285	34.1688
GCST90274817	AMD	rs429358		C	T	-0.19169	0.0216227	7.6366e-19		-0.0089	0.0162	0.583	78.5921
GCST90274817	AMD	rs429608		A	G	-0.414177	0.0254997	2.52755e-59		-0.005	0.0165	0.762	263.816
GCST90274817	AMD	rs4611812		T	C	0.101455	0.0160143	2.36941e-10		0.0041	0.0119	0.73	40.1357
GCST90274817	AMD	rs4980260		T	G	0.134125	0.0157859	1.95299e-17		0.0014	0.0124	0.91	72.1906
GCST90274817	AMD	rs541158385		C	T	-0.230996	0.0359226	1.27286e-10		-0.022	0.0343	0.521	41.3498
GCST90274817	AMD	rs6955349		A	G	0.116528	0.0164498	1.40217e-12		0.0114	0.0123	0.354	50.181
GCST90274817	AMD	rs7555070		T	C	0.191843	0.0173221	1.65806e-28		0.0199	0.0125	0.111	122.657
GCST90274817	AMD	rs943080		T	C	0.106266	0.0156694	1.18713e-11		-0.0019	0.0118	0.872	45.9922
GCST90274818	AMD	rs10158950		A	G	-0.18621	0.0205994	1.5729e-19		-0.0232	0.0149	0.119	81.7141
GCST90274818	AMD	rs10801551		A	G	-0.567946	0.0179878	1e-200		-0.013	0.0137	0.343	996.915
GCST90274818	AMD	rs113769372		A	G	0.368379	0.0372397	4.50402e-23		-0.0002	0.0432	0.996	97.8537
GCST90274818	AMD	rs11584379		G	T	0.155246	0.0210011	1.44311e-13		-0.0168	0.0185	0.364	54.6458
GCST90274818	AMD	rs11938222		A	G	-0.107778	0.0154938	3.49704e-12		0.0043	0.0117	0.713	48.3887
GCST90274818	AMD	rs12438812		T	C	0.111738	0.0154266	4.38228e-13		-0.0111	0.0118	0.347	52.464
GCST90274818	AMD	rs13411964		A	G	0.0991896	0.0166164	2.38172e-09		-0.0189	0.0122	0.121	35.6335
GCST90274818	AMD	rs139041216		T	C	0.204847	0.0260412	3.65342e-15		0.0137	0.0204	0.502	61.8781
GCST90274818	AMD	rs145630012		G	T	-0.243583	0.0247439	7.26273e-23		0.0465	0.0338	0.169	96.9076
GCST90274818	AMD	rs189631141		T	C	-0.190422	0.0346698	3.96397e-08		-0.0541	0.033	0.101	30.167
GCST90274818	AMD	rs1956526		C	A	0.090087	0.0158998	1.46245e-08		0.016	0.0124	0.197	32.1027
GCST90274818	AMD	rs2043085		C	T	0.123031	0.0157774	6.29361e-15		0.0174	0.0118	0.14	60.8077
GCST90274818	AMD	rs3129758		G	A	0.12913	0.0156079	1.30167e-16		0.0222	0.0118	0.0599	68.4487
GCST90274818	AMD	rs3138142		T	C	0.119277	0.0204232	5.21195e-09		0.0084	0.015	0.575	34.1088
GCST90274818	AMD	rs3775221		G	T	0.107897	0.0155606	4.09166e-12		-0.0121	0.0119	0.309	48.0802
GCST90274818	AMD	rs3816117		C	T	0.0904922	0.0154809	5.05347e-09		-0.0152	0.0114	0.182	34.1688
GCST90274818	AMD	rs429358		C	T	-0.19169	0.0216227	7.6366e-19		-0.0114	0.0159	0.473	78.5921
GCST90274818	AMD	rs429608		A	G	-0.414177	0.0254997	2.52755e-59		0.0089	0.0163	0.585	263.816
GCST90274818	AMD	rs4611812		T	C	0.101455	0.0160143	2.36941e-10		-0.0135	0.012	0.261	40.1357
GCST90274818	AMD	rs4980260		T	G	0.134125	0.0157859	1.95299e-17		-0.0037	0.0123	0.764	72.1906
GCST90274818	AMD	rs541158385		C	T	-0.230996	0.0359226	1.27286e-10		-0.0363	0.0347	0.296	41.3498
GCST90274818	AMD	rs6955349		A	G	0.116528	0.0164498	1.40217e-12		-0.007	0.0121	0.563	50.181
GCST90274818	AMD	rs7555070		T	C	0.191843	0.0173221	1.65806e-28		0.0075	0.0126	0.552	122.657
GCST90274818	AMD	rs943080		T	C	0.106266	0.0156694	1.18713e-11		-0.007	0.0116	0.546	45.9922
GCST90274819	AMD	rs10158950		A	G	-0.18621	0.0205994	1.5729e-19		-0.0227	0.0168	0.177	81.7141
GCST90274819	AMD	rs10801551		A	G	-0.567946	0.0179878	1e-200		-0.0079	0.0154	0.608	996.915
GCST90274819	AMD	rs113769372		A	G	0.368379	0.0372397	4.50402e-23		0.0283	0.0461	0.539	97.8537
GCST90274819	AMD	rs11584379		G	T	0.155246	0.0210011	1.44311e-13		0.0039	0.0208	0.851	54.6458
GCST90274819	AMD	rs11938222		A	G	-0.107778	0.0154938	3.49704e-12		-0.0145	0.0132	0.272	48.3887
GCST90274819	AMD	rs12438812		T	C	0.111738	0.0154266	4.38228e-13		-0.028	0.0134	0.0367	52.464
GCST90274819	AMD	rs13411964		A	G	0.0991896	0.0166164	2.38172e-09		0.0134	0.0137	0.328	35.6335
GCST90274819	AMD	rs139041216		T	C	0.204847	0.0260412	3.65342e-15		-0.0222	0.0231	0.337	61.8781
GCST90274819	AMD	rs145630012		G	T	-0.243583	0.0247439	7.26273e-23		-0.0246	0.0365	0.5	96.9076
GCST90274819	AMD	rs189631141		T	C	-0.190422	0.0346698	3.96397e-08		-0.0011	0.0362	0.976	30.167
GCST90274819	AMD	rs1956526		C	A	0.090087	0.0158998	1.46245e-08		0.0124	0.0141	0.379	32.1027
GCST90274819	AMD	rs2043085		C	T	0.123031	0.0157774	6.29361e-15		0.0156	0.0132	0.237	60.8077
GCST90274819	AMD	rs3129758		G	A	0.12913	0.0156079	1.30167e-16		-0.0188	0.0133	0.157	68.4487
GCST90274819	AMD	rs3138142		T	C	0.119277	0.0204232	5.21195e-09		0.0125	0.0169	0.46	34.1088
GCST90274819	AMD	rs3775221		G	T	0.107897	0.0155606	4.09166e-12		-0.0197	0.0133	0.139	48.0802
GCST90274819	AMD	rs3816117		C	T	0.0904922	0.0154809	5.05347e-09		-0.0003	0.0128	0.981	34.1688
GCST90274819	AMD	rs429358		C	T	-0.19169	0.0216227	7.6366e-19		-0.0052	0.0175	0.766	78.5921
GCST90274819	AMD	rs429608		A	G	-0.414177	0.0254997	2.52755e-59		0.0394	0.0182	0.0304	263.816
GCST90274819	AMD	rs4611812		T	C	0.101455	0.0160143	2.36941e-10		-0.0075	0.0137	0.584	40.1357
GCST90274819	AMD	rs4980260		T	G	0.134125	0.0157859	1.95299e-17		-0.0078	0.0137	0.569	72.1906
GCST90274819	AMD	rs541158385		C	T	-0.230996	0.0359226	1.27286e-10		-0.0306	0.0392	0.435	41.3498
GCST90274819	AMD	rs6955349		A	G	0.116528	0.0164498	1.40217e-12		-0.0376	0.0135	0.00535	50.181
GCST90274819	AMD	rs7555070		T	C	0.191843	0.0173221	1.65806e-28		0.0094	0.0144	0.514	122.657
GCST90274819	AMD	rs943080		T	C	0.106266	0.0156694	1.18713e-11		0.0058	0.013	0.655	45.9922
GCST90274820	AMD	rs10158950		A	G	-0.18621	0.0205994	1.5729e-19		0.0026	0.0159	0.87	81.7141
GCST90274820	AMD	rs10801551		A	G	-0.567946	0.0179878	1e-200		-0.006	0.0144	0.677	996.915
GCST90274820	AMD	rs113769372		A	G	0.368379	0.0372397	4.50402e-23		0.0429	0.0444	0.334	97.8537
GCST90274820	AMD	rs11584379		G	T	0.155246	0.0210011	1.44311e-13		0.0112	0.0195	0.566	54.6458
GCST90274820	AMD	rs11938222		A	G	-0.107778	0.0154938	3.49704e-12		-0.0136	0.0124	0.273	48.3887
GCST90274820	AMD	rs12438812		T	C	0.111738	0.0154266	4.38228e-13		-0.0125	0.0134	0.351	52.464
GCST90274820	AMD	rs13411964		A	G	0.0991896	0.0166164	2.38172e-09		-0.0196	0.0129	0.129	35.6335
GCST90274820	AMD	rs139041216		T	C	0.204847	0.0260412	3.65342e-15		-0.007	0.0231	0.762	61.8781
GCST90274820	AMD	rs145630012		G	T	-0.243583	0.0247439	7.26273e-23		-0.0104	0.0346	0.764	96.9076
GCST90274820	AMD	rs189631141		T	C	-0.190422	0.0346698	3.96397e-08		-0.0083	0.0331	0.802	30.167
GCST90274820	AMD	rs1956526		C	A	0.090087	0.0158998	1.46245e-08		-0.0157	0.014	0.262	32.1027
GCST90274820	AMD	rs2043085		C	T	0.123031	0.0157774	6.29361e-15		0.0136	0.0124	0.273	60.8077
GCST90274820	AMD	rs3129758		G	A	0.12913	0.0156079	1.30167e-16		-0.0094	0.0125	0.452	68.4487
GCST90274820	AMD	rs3138142		T	C	0.119277	0.0204232	5.21195e-09		0.0025	0.0169	0.882	34.1088
GCST90274820	AMD	rs3775221		G	T	0.107897	0.0155606	4.09166e-12		-0.0122	0.0126	0.333	48.0802
GCST90274820	AMD	rs3816117		C	T	0.0904922	0.0154809	5.05347e-09		0.0167	0.012	0.164	34.1688
GCST90274820	AMD	rs429358		C	T	-0.19169	0.0216227	7.6366e-19		-0.0193	0.0165	0.242	78.5921
GCST90274820	AMD	rs429608		A	G	-0.414177	0.0254997	2.52755e-59		-0.0162	0.0172	0.346	263.816
GCST90274820	AMD	rs4611812		T	C	0.101455	0.0160143	2.36941e-10		-0.0075	0.0137	0.584	40.1357
GCST90274820	AMD	rs4980260		T	G	0.134125	0.0157859	1.95299e-17		-0.0063	0.0129	0.625	72.1906
GCST90274820	AMD	rs541158385		C	T	-0.230996	0.0359226	1.27286e-10		0.0511	0.0392	0.192	41.3498
GCST90274820	AMD	rs6955349		A	G	0.116528	0.0164498	1.40217e-12		0.0177	0.0127	0.163	50.181
GCST90274820	AMD	rs7555070		T	C	0.191843	0.0173221	1.65806e-28		0.0164	0.0143	0.251	122.657
GCST90274820	AMD	rs943080		T	C	0.106266	0.0156694	1.18713e-11		-0.0034	0.0123	0.782	45.9922
GCST90274821	AMD	rs10158950		A	G	-0.18621	0.0205994	1.5729e-19		-0.0107	0.015	0.476	81.7141
GCST90274821	AMD	rs10801551		A	G	-0.567946	0.0179878	1e-200		-0.009	0.0138	0.514	996.915
GCST90274821	AMD	rs113769372		A	G	0.368379	0.0372397	4.50402e-23		-0.0389	0.0435	0.371	97.8537
GCST90274821	AMD	rs11584379		G	T	0.155246	0.0210011	1.44311e-13		-0.0125	0.0186	0.502	54.6458
GCST90274821	AMD	rs11938222		A	G	-0.107778	0.0154938	3.49704e-12		0.0063	0.0118	0.593	48.3887
GCST90274821	AMD	rs12438812		T	C	0.111738	0.0154266	4.38228e-13		-0.0041	0.0118	0.728	52.464
GCST90274821	AMD	rs13411964		A	G	0.0991896	0.0166164	2.38172e-09		-0.008	0.0123	0.515	35.6335
GCST90274821	AMD	rs139041216		T	C	0.204847	0.0260412	3.65342e-15		0.006	0.0203	0.768	61.8781
GCST90274821	AMD	rs145630012		G	T	-0.243583	0.0247439	7.26273e-23		0.0073	0.0339	0.83	96.9076
GCST90274821	AMD	rs189631141		T	C	-0.190422	0.0346698	3.96397e-08		-0.0527	0.0334	0.115	30.167
GCST90274821	AMD	rs1956526		C	A	0.090087	0.0158998	1.46245e-08		0.0089	0.0123	0.469	32.1027
GCST90274821	AMD	rs2043085		C	T	0.123031	0.0157774	6.29361e-15		-0.003	0.0119	0.801	60.8077
GCST90274821	AMD	rs3129758		G	A	0.12913	0.0156079	1.30167e-16		0.0053	0.0119	0.656	68.4487
GCST90274821	AMD	rs3138142		T	C	0.119277	0.0204232	5.21195e-09		-0.007	0.015	0.641	34.1088
GCST90274821	AMD	rs3775221		G	T	0.107897	0.0155606	4.09166e-12		-0.0132	0.012	0.271	48.0802
GCST90274821	AMD	rs3816117		C	T	0.0904922	0.0154809	5.05347e-09		-0.0156	0.0115	0.175	34.1688
GCST90274821	AMD	rs429358		C	T	-0.19169	0.0216227	7.6366e-19		-0.0015	0.0161	0.926	78.5921
GCST90274821	AMD	rs429608		A	G	-0.414177	0.0254997	2.52755e-59		-0.0286	0.0164	0.0812	263.816
GCST90274821	AMD	rs4611812		T	C	0.101455	0.0160143	2.36941e-10		-0.004	0.0119	0.737	40.1357
GCST90274821	AMD	rs4980260		T	G	0.134125	0.0157859	1.95299e-17		-0.0065	0.0124	0.6	72.1906
GCST90274821	AMD	rs541158385		C	T	-0.230996	0.0359226	1.27286e-10		-0.0256	0.0345	0.458	41.3498
GCST90274821	AMD	rs6955349		A	G	0.116528	0.0164498	1.40217e-12		0.002	0.0122	0.87	50.181
GCST90274821	AMD	rs7555070		T	C	0.191843	0.0173221	1.65806e-28		0.0101	0.0126	0.423	122.657
GCST90274821	AMD	rs943080		T	C	0.106266	0.0156694	1.18713e-11		-0.0127	0.0117	0.278	45.9922
GCST90274822	AMD	rs10158950		A	G	-0.18621	0.0205994	1.5729e-19		-0.0166	0.0152	0.275	81.7141
GCST90274822	AMD	rs10801551		A	G	-0.567946	0.0179878	1e-200		-0.0209	0.014	0.135	996.915
GCST90274822	AMD	rs113769372		A	G	0.368379	0.0372397	4.50402e-23		-0.0433	0.0438	0.323	97.8537
GCST90274822	AMD	rs11584379		G	T	0.155246	0.0210011	1.44311e-13		-0.0041	0.0188	0.827	54.6458
GCST90274822	AMD	rs11938222		A	G	-0.107778	0.0154938	3.49704e-12		0.0064	0.0119	0.591	48.3887
GCST90274822	AMD	rs12438812		T	C	0.111738	0.0154266	4.38228e-13		-0.0029	0.0119	0.807	52.464
GCST90274822	AMD	rs13411964		A	G	0.0991896	0.0166164	2.38172e-09		0.0244	0.0124	0.0491	35.6335
GCST90274822	AMD	rs139041216		T	C	0.204847	0.0260412	3.65342e-15		-0.0243	0.0204	0.234	61.8781
GCST90274822	AMD	rs145630012		G	T	-0.243583	0.0247439	7.26273e-23		0.0661	0.0346	0.0561	96.9076
GCST90274822	AMD	rs189631141		T	C	-0.190422	0.0346698	3.96397e-08		-0.0418	0.0339	0.218	30.167
GCST90274822	AMD	rs1956526		C	A	0.090087	0.0158998	1.46245e-08		0.0223	0.0124	0.0721	32.1027
GCST90274822	AMD	rs2043085		C	T	0.123031	0.0157774	6.29361e-15		0.0116	0.012	0.334	60.8077
GCST90274822	AMD	rs3129758		G	A	0.12913	0.0156079	1.30167e-16		-0.0242	0.0121	0.0455	68.4487
GCST90274822	AMD	rs3138142		T	C	0.119277	0.0204232	5.21195e-09		-0.0127	0.0151	0.4	34.1088
GCST90274822	AMD	rs3775221		G	T	0.107897	0.0155606	4.09166e-12		-0.0198	0.0121	0.102	48.0802
GCST90274822	AMD	rs3816117		C	T	0.0904922	0.0154809	5.05347e-09		-0.0054	0.0116	0.642	34.1688
GCST90274822	AMD	rs429358		C	T	-0.19169	0.0216227	7.6366e-19		0.0086	0.0162	0.596	78.5921
GCST90274822	AMD	rs429608		A	G	-0.414177	0.0254997	2.52755e-59		0.0138	0.0166	0.406	263.816
GCST90274822	AMD	rs4611812		T	C	0.101455	0.0160143	2.36941e-10		-0.0185	0.012	0.123	40.1357
GCST90274822	AMD	rs4980260		T	G	0.134125	0.0157859	1.95299e-17		0.0017	0.0125	0.892	72.1906
GCST90274822	AMD	rs541158385		C	T	-0.230996	0.0359226	1.27286e-10		-0.0328	0.035	0.349	41.3498
GCST90274822	AMD	rs6955349		A	G	0.116528	0.0164498	1.40217e-12		-0.0027	0.0123	0.826	50.181
GCST90274822	AMD	rs7555070		T	C	0.191843	0.0173221	1.65806e-28		0.0232	0.0127	0.0677	122.657
GCST90274822	AMD	rs943080		T	C	0.106266	0.0156694	1.18713e-11		-0.0112	0.0118	0.343	45.9922
GCST90274823	AMD	rs10158950		A	G	-0.18621	0.0205994	1.5729e-19		-0.0264	0.017	0.12	81.7141
GCST90274823	AMD	rs10801551		A	G	-0.567946	0.0179878	1e-200		-0.0232	0.0157	0.139	996.915
GCST90274823	AMD	rs113769372		A	G	0.368379	0.0372397	4.50402e-23		-0.0285	0.0463	0.538	97.8537
GCST90274823	AMD	rs11584379		G	T	0.155246	0.0210011	1.44311e-13		0.0044	0.0212	0.836	54.6458
GCST90274823	AMD	rs11938222		A	G	-0.107778	0.0154938	3.49704e-12		0.0083	0.0134	0.536	48.3887
GCST90274823	AMD	rs12438812		T	C	0.111738	0.0154266	4.38228e-13		-0.002	0.0132	0.88	52.464
GCST90274823	AMD	rs13411964		A	G	0.0991896	0.0166164	2.38172e-09		0.0106	0.0139	0.446	35.6335
GCST90274823	AMD	rs139041216		T	C	0.204847	0.0260412	3.65342e-15		-0.0133	0.0229	0.561	61.8781
GCST90274823	AMD	rs145630012		G	T	-0.243583	0.0247439	7.26273e-23		0.0021	0.0363	0.954	96.9076
GCST90274823	AMD	rs189631141		T	C	-0.190422	0.0346698	3.96397e-08		-0.0431	0.0374	0.249	30.167
GCST90274823	AMD	rs1956526		C	A	0.090087	0.0158998	1.46245e-08		0.0202	0.0139	0.146	32.1027
GCST90274823	AMD	rs2043085		C	T	0.123031	0.0157774	6.29361e-15		0.0122	0.0134	0.363	60.8077
GCST90274823	AMD	rs3129758		G	A	0.12913	0.0156079	1.30167e-16		0.0151	0.0135	0.263	68.4487
GCST90274823	AMD	rs3138142		T	C	0.119277	0.0204232	5.21195e-09		0.0189	0.0167	0.258	34.1088
GCST90274823	AMD	rs3775221		G	T	0.107897	0.0155606	4.09166e-12		-0.009	0.0135	0.505	48.0802
GCST90274823	AMD	rs3816117		C	T	0.0904922	0.0154809	5.05347e-09		0.0042	0.013	0.747	34.1688
GCST90274823	AMD	rs429358		C	T	-0.19169	0.0216227	7.6366e-19		-0.0184	0.0179	0.304	78.5921
GCST90274823	AMD	rs429608		A	G	-0.414177	0.0254997	2.52755e-59		-0.0011	0.0185	0.953	263.816
GCST90274823	AMD	rs4611812		T	C	0.101455	0.0160143	2.36941e-10		0.0084	0.0135	0.534	40.1357
GCST90274823	AMD	rs4980260		T	G	0.134125	0.0157859	1.95299e-17		-0.0113	0.0139	0.416	72.1906
GCST90274823	AMD	rs541158385		C	T	-0.230996	0.0359226	1.27286e-10		0.0133	0.0383	0.728	41.3498
GCST90274823	AMD	rs6955349		A	G	0.116528	0.0164498	1.40217e-12		0.002	0.0137	0.884	50.181
GCST90274823	AMD	rs7555070		T	C	0.191843	0.0173221	1.65806e-28		0.0194	0.0142	0.172	122.657
GCST90274823	AMD	rs943080		T	C	0.106266	0.0156694	1.18713e-11		0.0005	0.0132	0.97	45.9922
GCST90274824	AMD	rs10158950		A	G	-0.18621	0.0205994	1.5729e-19		-0.0109	0.015	0.467	81.7141
GCST90274824	AMD	rs10801551		A	G	-0.567946	0.0179878	1e-200		-0.0145	0.0138	0.293	996.915
GCST90274824	AMD	rs113769372		A	G	0.368379	0.0372397	4.50402e-23		-0.0672	0.0433	0.121	97.8537
GCST90274824	AMD	rs11584379		G	T	0.155246	0.0210011	1.44311e-13		-0.0087	0.0186	0.64	54.6458
GCST90274824	AMD	rs11938222		A	G	-0.107778	0.0154938	3.49704e-12		0.0075	0.0118	0.525	48.3887
GCST90274824	AMD	rs12438812		T	C	0.111738	0.0154266	4.38228e-13		-0.0002	0.0118	0.986	52.464
GCST90274824	AMD	rs13411964		A	G	0.0991896	0.0166164	2.38172e-09		-0.0062	0.0123	0.614	35.6335
GCST90274824	AMD	rs139041216		T	C	0.204847	0.0260412	3.65342e-15		-0.0173	0.0203	0.394	61.8781
GCST90274824	AMD	rs145630012		G	T	-0.243583	0.0247439	7.26273e-23		0.0617	0.0341	0.0704	96.9076
GCST90274824	AMD	rs189631141		T	C	-0.190422	0.0346698	3.96397e-08		-0.0119	0.0335	0.722	30.167
GCST90274824	AMD	rs1956526		C	A	0.090087	0.0158998	1.46245e-08		0.0176	0.0124	0.156	32.1027
GCST90274824	AMD	rs2043085		C	T	0.123031	0.0157774	6.29361e-15		0.0096	0.0119	0.42	60.8077
GCST90274824	AMD	rs3129758		G	A	0.12913	0.0156079	1.30167e-16		0.0133	0.012	0.268	68.4487
GCST90274824	AMD	rs3138142		T	C	0.119277	0.0204232	5.21195e-09		-0.014	0.015	0.351	34.1088
GCST90274824	AMD	rs3775221		G	T	0.107897	0.0155606	4.09166e-12		-0.0189	0.012	0.115	48.0802
GCST90274824	AMD	rs3816117		C	T	0.0904922	0.0154809	5.05347e-09		-0.0033	0.0115	0.774	34.1688
GCST90274824	AMD	rs429358		C	T	-0.19169	0.0216227	7.6366e-19		0.0026	0.0161	0.872	78.5921
GCST90274824	AMD	rs429608		A	G	-0.414177	0.0254997	2.52755e-59		-0.0113	0.0164	0.491	263.816
GCST90274824	AMD	rs4611812		T	C	0.101455	0.0160143	2.36941e-10		-0.0145	0.0119	0.223	40.1357
GCST90274824	AMD	rs4980260		T	G	0.134125	0.0157859	1.95299e-17		0	0.0124	1	72.1906
GCST90274824	AMD	rs541158385		C	T	-0.230996	0.0359226	1.27286e-10		-0.0177	0.0346	0.609	41.3498
GCST90274824	AMD	rs6955349		A	G	0.116528	0.0164498	1.40217e-12		-0.0063	0.0122	0.606	50.181
GCST90274824	AMD	rs7555070		T	C	0.191843	0.0173221	1.65806e-28		0.0024	0.0126	0.849	122.657
GCST90274824	AMD	rs943080		T	C	0.106266	0.0156694	1.18713e-11		-0.0224	0.0117	0.0556	45.9922
GCST90274825	AMD	rs10158950		A	G	-0.18621	0.0205994	1.5729e-19		-0.0037	0.015	0.805	81.7141
GCST90274825	AMD	rs10801551		A	G	-0.567946	0.0179878	1e-200		-0.0199	0.0138	0.149	996.915
GCST90274825	AMD	rs113769372		A	G	0.368379	0.0372397	4.50402e-23		0.0239	0.0435	0.583	97.8537
GCST90274825	AMD	rs11584379		G	T	0.155246	0.0210011	1.44311e-13		-0.0009	0.0187	0.962	54.6458
GCST90274825	AMD	rs11938222		A	G	-0.107778	0.0154938	3.49704e-12		-0.0061	0.0118	0.605	48.3887
GCST90274825	AMD	rs12438812		T	C	0.111738	0.0154266	4.38228e-13		0.0025	0.0117	0.831	52.464
GCST90274825	AMD	rs13411964		A	G	0.0991896	0.0166164	2.38172e-09		0.015	0.0123	0.223	35.6335
GCST90274825	AMD	rs139041216		T	C	0.204847	0.0260412	3.65342e-15		-0.0452	0.0203	0.026	61.8781
GCST90274825	AMD	rs145630012		G	T	-0.243583	0.0247439	7.26273e-23		0.0279	0.0338	0.409	96.9076
GCST90274825	AMD	rs189631141		T	C	-0.190422	0.0346698	3.96397e-08		-0.0223	0.0337	0.508	30.167
GCST90274825	AMD	rs1956526		C	A	0.090087	0.0158998	1.46245e-08		0.0406	0.0123	0.000964	32.1027
GCST90274825	AMD	rs2043085		C	T	0.123031	0.0157774	6.29361e-15		0.0024	0.0119	0.84	60.8077
GCST90274825	AMD	rs3129758		G	A	0.12913	0.0156079	1.30167e-16		0.0202	0.0119	0.0896	68.4487
GCST90274825	AMD	rs3138142		T	C	0.119277	0.0204232	5.21195e-09		0.0012	0.015	0.936	34.1088
GCST90274825	AMD	rs3775221		G	T	0.107897	0.0155606	4.09166e-12		-0.0062	0.012	0.605	48.0802
GCST90274825	AMD	rs3816117		C	T	0.0904922	0.0154809	5.05347e-09		0.011	0.0116	0.343	34.1688
GCST90274825	AMD	rs429358		C	T	-0.19169	0.0216227	7.6366e-19		-0.0069	0.0161	0.668	78.5921
GCST90274825	AMD	rs429608		A	G	-0.414177	0.0254997	2.52755e-59		-0.023	0.0164	0.161	263.816
GCST90274825	AMD	rs4611812		T	C	0.101455	0.0160143	2.36941e-10		-0.0071	0.0119	0.551	40.1357
GCST90274825	AMD	rs4980260		T	G	0.134125	0.0157859	1.95299e-17		0.003	0.0124	0.809	72.1906
GCST90274825	AMD	rs541158385		C	T	-0.230996	0.0359226	1.27286e-10		0.0406	0.0344	0.238	41.3498
GCST90274825	AMD	rs6955349		A	G	0.116528	0.0164498	1.40217e-12		0.0005	0.0122	0.967	50.181
GCST90274825	AMD	rs7555070		T	C	0.191843	0.0173221	1.65806e-28		0.0283	0.0125	0.0236	122.657
GCST90274825	AMD	rs943080		T	C	0.106266	0.0156694	1.18713e-11		-0.0147	0.0117	0.209	45.9922
GCST90274826	AMD	rs10158950		A	G	-0.18621	0.0205994	1.5729e-19		-0.0107	0.0152	0.481	81.7141
GCST90274826	AMD	rs10801551		A	G	-0.567946	0.0179878	1e-200		0.0004	0.0141	0.977	996.915
GCST90274826	AMD	rs113769372		A	G	0.368379	0.0372397	4.50402e-23		-0.0219	0.0438	0.617	97.8537
GCST90274826	AMD	rs11584379		G	T	0.155246	0.0210011	1.44311e-13		-0.0011	0.019	0.954	54.6458
GCST90274826	AMD	rs11938222		A	G	-0.107778	0.0154938	3.49704e-12		0.0064	0.012	0.594	48.3887
GCST90274826	AMD	rs12438812		T	C	0.111738	0.0154266	4.38228e-13		-0.0043	0.0119	0.718	52.464
GCST90274826	AMD	rs13411964		A	G	0.0991896	0.0166164	2.38172e-09		0.0099	0.0125	0.428	35.6335
GCST90274826	AMD	rs139041216		T	C	0.204847	0.0260412	3.65342e-15		-0.0382	0.0205	0.0624	61.8781
GCST90274826	AMD	rs145630012		G	T	-0.243583	0.0247439	7.26273e-23		0.0521	0.0347	0.133	96.9076
GCST90274826	AMD	rs189631141		T	C	-0.190422	0.0346698	3.96397e-08		-0.0271	0.0342	0.428	30.167
GCST90274826	AMD	rs1956526		C	A	0.090087	0.0158998	1.46245e-08		0.0171	0.0124	0.168	32.1027
GCST90274826	AMD	rs2043085		C	T	0.123031	0.0157774	6.29361e-15		0.0006	0.012	0.96	60.8077
GCST90274826	AMD	rs3129758		G	A	0.12913	0.0156079	1.30167e-16		-0.0049	0.0121	0.686	68.4487
GCST90274826	AMD	rs3138142		T	C	0.119277	0.0204232	5.21195e-09		-0.0146	0.0151	0.334	34.1088
GCST90274826	AMD	rs3775221		G	T	0.107897	0.0155606	4.09166e-12		-0.0126	0.0122	0.302	48.0802
GCST90274826	AMD	rs3816117		C	T	0.0904922	0.0154809	5.05347e-09		-0.0026	0.0117	0.824	34.1688
GCST90274826	AMD	rs429358		C	T	-0.19169	0.0216227	7.6366e-19		0.0177	0.0163	0.278	78.5921
GCST90274826	AMD	rs429608		A	G	-0.414177	0.0254997	2.52755e-59		0.0164	0.0166	0.323	263.816
GCST90274826	AMD	rs4611812		T	C	0.101455	0.0160143	2.36941e-10		-0.0073	0.012	0.543	40.1357
GCST90274826	AMD	rs4980260		T	G	0.134125	0.0157859	1.95299e-17		-0.003	0.0125	0.81	72.1906
GCST90274826	AMD	rs541158385		C	T	-0.230996	0.0359226	1.27286e-10		-0.0303	0.035	0.387	41.3498
GCST90274826	AMD	rs6955349		A	G	0.116528	0.0164498	1.40217e-12		-0.008	0.0124	0.519	50.181
GCST90274826	AMD	rs7555070		T	C	0.191843	0.0173221	1.65806e-28		0.0008	0.0127	0.95	122.657
GCST90274826	AMD	rs943080		T	C	0.106266	0.0156694	1.18713e-11		-0.0069	0.0119	0.562	45.9922
GCST90274827	AMD	rs10158950		A	G	-0.18621	0.0205994	1.5729e-19		-0.0059	0.0151	0.696	81.7141
GCST90274827	AMD	rs10801551		A	G	-0.567946	0.0179878	1e-200		-0.0104	0.0139	0.454	996.915
GCST90274827	AMD	rs113769372		A	G	0.368379	0.0372397	4.50402e-23		-0.0496	0.0436	0.255	97.8537
GCST90274827	AMD	rs11584379		G	T	0.155246	0.0210011	1.44311e-13		0.0169	0.0188	0.369	54.6458
GCST90274827	AMD	rs11938222		A	G	-0.107778	0.0154938	3.49704e-12		0.0065	0.0119	0.585	48.3887
GCST90274827	AMD	rs12438812		T	C	0.111738	0.0154266	4.38228e-13		-0.008	0.0118	0.498	52.464
GCST90274827	AMD	rs13411964		A	G	0.0991896	0.0166164	2.38172e-09		0.0015	0.0124	0.904	35.6335
GCST90274827	AMD	rs139041216		T	C	0.204847	0.0260412	3.65342e-15		0.0176	0.0204	0.388	61.8781
GCST90274827	AMD	rs145630012		G	T	-0.243583	0.0247439	7.26273e-23		0.0065	0.0346	0.851	96.9076
GCST90274827	AMD	rs189631141		T	C	-0.190422	0.0346698	3.96397e-08		0.0091	0.0338	0.788	30.167
GCST90274827	AMD	rs1956526		C	A	0.090087	0.0158998	1.46245e-08		-0.0082	0.0124	0.508	32.1027
GCST90274827	AMD	rs2043085		C	T	0.123031	0.0157774	6.29361e-15		0.0281	0.0119	0.0182	60.8077
GCST90274827	AMD	rs3129758		G	A	0.12913	0.0156079	1.30167e-16		0.0358	0.012	0.00285	68.4487
GCST90274827	AMD	rs3138142		T	C	0.119277	0.0204232	5.21195e-09		0.0121	0.015	0.42	34.1088
GCST90274827	AMD	rs3775221		G	T	0.107897	0.0155606	4.09166e-12		-0.0152	0.0121	0.209	48.0802
GCST90274827	AMD	rs3816117		C	T	0.0904922	0.0154809	5.05347e-09		0.0077	0.0116	0.507	34.1688
GCST90274827	AMD	rs429358		C	T	-0.19169	0.0216227	7.6366e-19		0.0112	0.0162	0.489	78.5921
GCST90274827	AMD	rs429608		A	G	-0.414177	0.0254997	2.52755e-59		-0.0084	0.0165	0.611	263.816
GCST90274827	AMD	rs4611812		T	C	0.101455	0.0160143	2.36941e-10		-0.0112	0.012	0.351	40.1357
GCST90274827	AMD	rs4980260		T	G	0.134125	0.0157859	1.95299e-17		-0.0002	0.0125	0.987	72.1906
GCST90274827	AMD	rs541158385		C	T	-0.230996	0.0359226	1.27286e-10		-0.0207	0.0351	0.555	41.3498
GCST90274827	AMD	rs6955349		A	G	0.116528	0.0164498	1.40217e-12		-0.0122	0.0123	0.321	50.181
GCST90274827	AMD	rs7555070		T	C	0.191843	0.0173221	1.65806e-28		0.0207	0.0126	0.1	122.657
GCST90274827	AMD	rs943080		T	C	0.106266	0.0156694	1.18713e-11		-0.008	0.0118	0.498	45.9922
GCST90274828	AMD	rs10158950		A	G	-0.18621	0.0205994	1.5729e-19		0.0064	0.0166	0.7	81.7141
GCST90274828	AMD	rs10801551		A	G	-0.567946	0.0179878	1e-200		0.0158	0.0152	0.299	996.915
GCST90274828	AMD	rs113769372		A	G	0.368379	0.0372397	4.50402e-23		-0.0402	0.0458	0.38	97.8537
GCST90274828	AMD	rs11584379		G	T	0.155246	0.0210011	1.44311e-13		-0.0068	0.0206	0.741	54.6458
GCST90274828	AMD	rs11938222		A	G	-0.107778	0.0154938	3.49704e-12		0.0033	0.0131	0.801	48.3887
GCST90274828	AMD	rs12438812		T	C	0.111738	0.0154266	4.38228e-13		-0.0286	0.0134	0.0328	52.464
GCST90274828	AMD	rs13411964		A	G	0.0991896	0.0166164	2.38172e-09		0.0081	0.0136	0.551	35.6335
GCST90274828	AMD	rs139041216		T	C	0.204847	0.0260412	3.65342e-15		-0.0125	0.0231	0.588	61.8781
GCST90274828	AMD	rs145630012		G	T	-0.243583	0.0247439	7.26273e-23		-0.039	0.036	0.279	96.9076
GCST90274828	AMD	rs189631141		T	C	-0.190422	0.0346698	3.96397e-08		0.0261	0.0358	0.466	30.167
GCST90274828	AMD	rs1956526		C	A	0.090087	0.0158998	1.46245e-08		-0.0023	0.014	0.87	32.1027
GCST90274828	AMD	rs2043085		C	T	0.123031	0.0157774	6.29361e-15		0.0136	0.0131	0.299	60.8077
GCST90274828	AMD	rs3129758		G	A	0.12913	0.0156079	1.30167e-16		0.0141	0.0131	0.282	68.4487
GCST90274828	AMD	rs3138142		T	C	0.119277	0.0204232	5.21195e-09		-0.0042	0.0169	0.804	34.1088
GCST90274828	AMD	rs3775221		G	T	0.107897	0.0155606	4.09166e-12		-0.0154	0.0132	0.243	48.0802
GCST90274828	AMD	rs3816117		C	T	0.0904922	0.0154809	5.05347e-09		-0.0153	0.0127	0.228	34.1688
GCST90274828	AMD	rs429358		C	T	-0.19169	0.0216227	7.6366e-19		0.0145	0.0174	0.405	78.5921
GCST90274828	AMD	rs429608		A	G	-0.414177	0.0254997	2.52755e-59		0.0059	0.018	0.743	263.816
GCST90274828	AMD	rs4611812		T	C	0.101455	0.0160143	2.36941e-10		0.0077	0.0136	0.571	40.1357
GCST90274828	AMD	rs4980260		T	G	0.134125	0.0157859	1.95299e-17		-0.0136	0.0136	0.317	72.1906
GCST90274828	AMD	rs541158385		C	T	-0.230996	0.0359226	1.27286e-10		0.0116	0.039	0.766	41.3498
GCST90274828	AMD	rs6955349		A	G	0.116528	0.0164498	1.40217e-12		-0.0211	0.0134	0.115	50.181
GCST90274828	AMD	rs7555070		T	C	0.191843	0.0173221	1.65806e-28		0.0252	0.0143	0.078	122.657
GCST90274828	AMD	rs943080		T	C	0.106266	0.0156694	1.18713e-11		0.0082	0.0129	0.525	45.9922
GCST90274829	AMD	rs10158950		A	G	-0.18621	0.0205994	1.5729e-19		-0.003	0.0148	0.839	81.7141
GCST90274829	AMD	rs10801551		A	G	-0.567946	0.0179878	1e-200		0.01	0.0136	0.462	996.915
GCST90274829	AMD	rs113769372		A	G	0.368379	0.0372397	4.50402e-23		-0.0188	0.0432	0.663	97.8537
GCST90274829	AMD	rs11584379		G	T	0.155246	0.0210011	1.44311e-13		0.0025	0.0184	0.892	54.6458
GCST90274829	AMD	rs11938222		A	G	-0.107778	0.0154938	3.49704e-12		-0.0115	0.0117	0.326	48.3887
GCST90274829	AMD	rs12438812		T	C	0.111738	0.0154266	4.38228e-13		-0.0141	0.0119	0.236	52.464
GCST90274829	AMD	rs13411964		A	G	0.0991896	0.0166164	2.38172e-09		-0.0206	0.0122	0.0913	35.6335
GCST90274829	AMD	rs139041216		T	C	0.204847	0.0260412	3.65342e-15		-0.0181	0.0205	0.377	61.8781
GCST90274829	AMD	rs145630012		G	T	-0.243583	0.0247439	7.26273e-23		0.0094	0.0336	0.78	96.9076
GCST90274829	AMD	rs189631141		T	C	-0.190422	0.0346698	3.96397e-08		-0.0084	0.0328	0.798	30.167
GCST90274829	AMD	rs1956526		C	A	0.090087	0.0158998	1.46245e-08		0.0066	0.0124	0.595	32.1027
GCST90274829	AMD	rs2043085		C	T	0.123031	0.0157774	6.29361e-15		0.0199	0.0117	0.089	60.8077
GCST90274829	AMD	rs3129758		G	A	0.12913	0.0156079	1.30167e-16		-0.0067	0.0118	0.57	68.4487
GCST90274829	AMD	rs3138142		T	C	0.119277	0.0204232	5.21195e-09		0.007	0.0151	0.643	34.1088
GCST90274829	AMD	rs3775221		G	T	0.107897	0.0155606	4.09166e-12		-0.0078	0.0118	0.509	48.0802
GCST90274829	AMD	rs3816117		C	T	0.0904922	0.0154809	5.05347e-09		0.005	0.0114	0.661	34.1688
GCST90274829	AMD	rs429358		C	T	-0.19169	0.0216227	7.6366e-19		0.0215	0.0159	0.176	78.5921
GCST90274829	AMD	rs429608		A	G	-0.414177	0.0254997	2.52755e-59		0.0112	0.0162	0.489	263.816
GCST90274829	AMD	rs4611812		T	C	0.101455	0.0160143	2.36941e-10		-0.0134	0.012	0.264	40.1357
GCST90274829	AMD	rs4980260		T	G	0.134125	0.0157859	1.95299e-17		-0.0202	0.0122	0.0978	72.1906
GCST90274829	AMD	rs541158385		C	T	-0.230996	0.0359226	1.27286e-10		0.0599	0.0349	0.0861	41.3498
GCST90274829	AMD	rs6955349		A	G	0.116528	0.0164498	1.40217e-12		-0.0105	0.0121	0.386	50.181
GCST90274829	AMD	rs7555070		T	C	0.191843	0.0173221	1.65806e-28		0.0231	0.0126	0.0668	122.657
GCST90274829	AMD	rs943080		T	C	0.106266	0.0156694	1.18713e-11		0.0217	0.0116	0.0614	45.9922
GCST90274830	AMD	rs10158950		A	G	-0.18621	0.0205994	1.5729e-19		0.0012	0.0143	0.933	81.7141
GCST90274830	AMD	rs10801551		A	G	-0.567946	0.0179878	1e-200		-0.0073	0.0131	0.577	996.915
GCST90274830	AMD	rs113769372		A	G	0.368379	0.0372397	4.50402e-23		0.045	0.0417	0.281	97.8537
GCST90274830	AMD	rs11584379		G	T	0.155246	0.0210011	1.44311e-13		-0.0035	0.0177	0.843	54.6458
GCST90274830	AMD	rs11938222		A	G	-0.107778	0.0154938	3.49704e-12		-0.002	0.0113	0.86	48.3887
GCST90274830	AMD	rs12438812		T	C	0.111738	0.0154266	4.38228e-13		-0.0122	0.0114	0.285	52.464
GCST90274830	AMD	rs13411964		A	G	0.0991896	0.0166164	2.38172e-09		-0.0045	0.0118	0.703	35.6335
GCST90274830	AMD	rs139041216		T	C	0.204847	0.0260412	3.65342e-15		0.0075	0.0197	0.703	61.8781
GCST90274830	AMD	rs145630012		G	T	-0.243583	0.0247439	7.26273e-23		-0.0303	0.0314	0.335	96.9076
GCST90274830	AMD	rs189631141		T	C	-0.190422	0.0346698	3.96397e-08		0.0018	0.0318	0.955	30.167
GCST90274830	AMD	rs1956526		C	A	0.090087	0.0158998	1.46245e-08		0.0068	0.0119	0.568	32.1027
GCST90274830	AMD	rs2043085		C	T	0.123031	0.0157774	6.29361e-15		0.0128	0.0113	0.257	60.8077
GCST90274830	AMD	rs3129758		G	A	0.12913	0.0156079	1.30167e-16		-0.0133	0.0114	0.243	68.4487
GCST90274830	AMD	rs3138142		T	C	0.119277	0.0204232	5.21195e-09		-0.001	0.0146	0.945	34.1088
GCST90274830	AMD	rs3775221		G	T	0.107897	0.0155606	4.09166e-12		-0.0285	0.0115	0.0132	48.0802
GCST90274830	AMD	rs3816117		C	T	0.0904922	0.0154809	5.05347e-09		-0.0001	0.011	0.993	34.1688
GCST90274830	AMD	rs429358		C	T	-0.19169	0.0216227	7.6366e-19		-0.018	0.0153	0.239	78.5921
GCST90274830	AMD	rs429608		A	G	-0.414177	0.0254997	2.52755e-59		0.0004	0.0158	0.98	263.816
GCST90274830	AMD	rs4611812		T	C	0.101455	0.0160143	2.36941e-10		-0.0128	0.0115	0.266	40.1357
GCST90274830	AMD	rs4980260		T	G	0.134125	0.0157859	1.95299e-17		-0.01	0.0118	0.397	72.1906
GCST90274830	AMD	rs541158385		C	T	-0.230996	0.0359226	1.27286e-10		-0.0086	0.0328	0.793	41.3498
GCST90274830	AMD	rs6955349		A	G	0.116528	0.0164498	1.40217e-12		0.0026	0.0117	0.824	50.181
GCST90274830	AMD	rs7555070		T	C	0.191843	0.0173221	1.65806e-28		0.008	0.0121	0.509	122.657
GCST90274830	AMD	rs943080		T	C	0.106266	0.0156694	1.18713e-11		-0.0007	0.0112	0.95	45.9922
GCST90274831	AMD	rs10158950		A	G	-0.18621	0.0205994	1.5729e-19		-0.0129	0.0152	0.396	81.7141
GCST90274831	AMD	rs10801551		A	G	-0.567946	0.0179878	1e-200		-0.0181	0.014	0.196	996.915
GCST90274831	AMD	rs113769372		A	G	0.368379	0.0372397	4.50402e-23		-0.0522	0.0438	0.233	97.8537
GCST90274831	AMD	rs11584379		G	T	0.155246	0.0210011	1.44311e-13		0.0126	0.0189	0.505	54.6458
GCST90274831	AMD	rs11938222		A	G	-0.107778	0.0154938	3.49704e-12		-0.0022	0.0119	0.853	48.3887
GCST90274831	AMD	rs12438812		T	C	0.111738	0.0154266	4.38228e-13		-0.0086	0.0118	0.466	52.464
GCST90274831	AMD	rs13411964		A	G	0.0991896	0.0166164	2.38172e-09		0.024	0.0124	0.0529	35.6335
GCST90274831	AMD	rs139041216		T	C	0.204847	0.0260412	3.65342e-15		-0.0161	0.0204	0.43	61.8781
GCST90274831	AMD	rs145630012		G	T	-0.243583	0.0247439	7.26273e-23		0.0594	0.0348	0.0878	96.9076
GCST90274831	AMD	rs189631141		T	C	-0.190422	0.0346698	3.96397e-08		-0.032	0.0341	0.348	30.167
GCST90274831	AMD	rs1956526		C	A	0.090087	0.0158998	1.46245e-08		0.0297	0.0124	0.0166	32.1027
GCST90274831	AMD	rs2043085		C	T	0.123031	0.0157774	6.29361e-15		-0.0044	0.012	0.714	60.8077
GCST90274831	AMD	rs3129758		G	A	0.12913	0.0156079	1.30167e-16		0.0058	0.0121	0.632	68.4487
GCST90274831	AMD	rs3138142		T	C	0.119277	0.0204232	5.21195e-09		0.0239	0.0151	0.113	34.1088
GCST90274831	AMD	rs3775221		G	T	0.107897	0.0155606	4.09166e-12		0.0029	0.0121	0.811	48.0802
GCST90274831	AMD	rs3816117		C	T	0.0904922	0.0154809	5.05347e-09		0.0059	0.0117	0.614	34.1688
GCST90274831	AMD	rs429358		C	T	-0.19169	0.0216227	7.6366e-19		0.0151	0.0163	0.354	78.5921
GCST90274831	AMD	rs429608		A	G	-0.414177	0.0254997	2.52755e-59		0.022	0.0166	0.185	263.816
GCST90274831	AMD	rs4611812		T	C	0.101455	0.0160143	2.36941e-10		-0.0031	0.012	0.796	40.1357
GCST90274831	AMD	rs4980260		T	G	0.134125	0.0157859	1.95299e-17		0.0042	0.0125	0.737	72.1906
GCST90274831	AMD	rs541158385		C	T	-0.230996	0.0359226	1.27286e-10		-0.0595	0.0349	0.0882	41.3498
GCST90274831	AMD	rs6955349		A	G	0.116528	0.0164498	1.40217e-12		0.0282	0.0123	0.0219	50.181
GCST90274831	AMD	rs7555070		T	C	0.191843	0.0173221	1.65806e-28		0.0121	0.0126	0.337	122.657
GCST90274831	AMD	rs943080		T	C	0.106266	0.0156694	1.18713e-11		-0.0044	0.0118	0.709	45.9922
GCST90274832	AMD	rs10158950		A	G	-0.18621	0.0205994	1.5729e-19		-0.0088	0.0148	0.552	81.7141
GCST90274832	AMD	rs10801551		A	G	-0.567946	0.0179878	1e-200		-0.0046	0.0136	0.735	996.915
GCST90274832	AMD	rs113769372		A	G	0.368379	0.0372397	4.50402e-23		-0.0129	0.0431	0.765	97.8537
GCST90274832	AMD	rs11584379		G	T	0.155246	0.0210011	1.44311e-13		0.0022	0.0184	0.905	54.6458
GCST90274832	AMD	rs11938222		A	G	-0.107778	0.0154938	3.49704e-12		-0.0109	0.0116	0.347	48.3887
GCST90274832	AMD	rs12438812		T	C	0.111738	0.0154266	4.38228e-13		-0.0409	0.0118	0.000528	52.464
GCST90274832	AMD	rs13411964		A	G	0.0991896	0.0166164	2.38172e-09		-0.0095	0.0121	0.432	35.6335
GCST90274832	AMD	rs139041216		T	C	0.204847	0.0260412	3.65342e-15		0.013	0.0203	0.522	61.8781
GCST90274832	AMD	rs145630012		G	T	-0.243583	0.0247439	7.26273e-23		0.0304	0.0337	0.367	96.9076
GCST90274832	AMD	rs189631141		T	C	-0.190422	0.0346698	3.96397e-08		-0.0251	0.0327	0.443	30.167
GCST90274832	AMD	rs1956526		C	A	0.090087	0.0158998	1.46245e-08		0.0093	0.0123	0.45	32.1027
GCST90274832	AMD	rs2043085		C	T	0.123031	0.0157774	6.29361e-15		0.0159	0.0117	0.174	60.8077
GCST90274832	AMD	rs3129758		G	A	0.12913	0.0156079	1.30167e-16		0.0094	0.0118	0.426	68.4487
GCST90274832	AMD	rs3138142		T	C	0.119277	0.0204232	5.21195e-09		-0.0097	0.015	0.518	34.1088
GCST90274832	AMD	rs3775221		G	T	0.107897	0.0155606	4.09166e-12		-0.0044	0.0118	0.709	48.0802
GCST90274832	AMD	rs3816117		C	T	0.0904922	0.0154809	5.05347e-09		0.0113	0.0114	0.322	34.1688
GCST90274832	AMD	rs429358		C	T	-0.19169	0.0216227	7.6366e-19		-0.0013	0.0158	0.934	78.5921
GCST90274832	AMD	rs429608		A	G	-0.414177	0.0254997	2.52755e-59		-0.0158	0.0162	0.329	263.816
GCST90274832	AMD	rs4611812		T	C	0.101455	0.0160143	2.36941e-10		-0.0015	0.0119	0.9	40.1357
GCST90274832	AMD	rs4980260		T	G	0.134125	0.0157859	1.95299e-17		-0.0071	0.0122	0.561	72.1906
GCST90274832	AMD	rs541158385		C	T	-0.230996	0.0359226	1.27286e-10		0.0366	0.0347	0.292	41.3498
GCST90274832	AMD	rs6955349		A	G	0.116528	0.0164498	1.40217e-12		-0.0144	0.012	0.23	50.181
GCST90274832	AMD	rs7555070		T	C	0.191843	0.0173221	1.65806e-28		0.0345	0.0125	0.00578	122.657
GCST90274832	AMD	rs943080		T	C	0.106266	0.0156694	1.18713e-11		-0.015	0.0115	0.192	45.9922
GCST90274833	AMD	rs10158950		A	G	-0.18621	0.0205994	1.5729e-19		-0.001	0.015	0.947	81.7141
GCST90274833	AMD	rs10801551		A	G	-0.567946	0.0179878	1e-200		-0.0051	0.0138	0.712	996.915
GCST90274833	AMD	rs113769372		A	G	0.368379	0.0372397	4.50402e-23		-0.0993	0.0436	0.0228	97.8537
GCST90274833	AMD	rs11584379		G	T	0.155246	0.0210011	1.44311e-13		-0.0183	0.0186	0.325	54.6458
GCST90274833	AMD	rs11938222		A	G	-0.107778	0.0154938	3.49704e-12		-0.0145	0.0118	0.219	48.3887
GCST90274833	AMD	rs12438812		T	C	0.111738	0.0154266	4.38228e-13		0.0066	0.0117	0.573	52.464
GCST90274833	AMD	rs13411964		A	G	0.0991896	0.0166164	2.38172e-09		-0.0243	0.0123	0.0482	35.6335
GCST90274833	AMD	rs139041216		T	C	0.204847	0.0260412	3.65342e-15		0.0123	0.0202	0.543	61.8781
GCST90274833	AMD	rs145630012		G	T	-0.243583	0.0247439	7.26273e-23		-0.0073	0.0345	0.832	96.9076
GCST90274833	AMD	rs189631141		T	C	-0.190422	0.0346698	3.96397e-08		-0.0326	0.0336	0.332	30.167
GCST90274833	AMD	rs1956526		C	A	0.090087	0.0158998	1.46245e-08		0.0084	0.0123	0.495	32.1027
GCST90274833	AMD	rs3129758		G	A	0.12913	0.0156079	1.30167e-16		0.0107	0.0119	0.369	68.4487
GCST90274833	AMD	rs3138142		T	C	0.119277	0.0204232	5.21195e-09		-0.0003	0.0149	0.984	34.1088
GCST90274833	AMD	rs3775221		G	T	0.107897	0.0155606	4.09166e-12		0.0314	0.012	0.00888	48.0802
GCST90274833	AMD	rs429358		C	T	-0.19169	0.0216227	7.6366e-19		0.0584	0.0161	0.000286	78.5921
GCST90274833	AMD	rs429608		A	G	-0.414177	0.0254997	2.52755e-59		-0.0099	0.0164	0.546	263.816
GCST90274833	AMD	rs4611812		T	C	0.101455	0.0160143	2.36941e-10		0.0019	0.0119	0.873	40.1357
GCST90274833	AMD	rs4980260		T	G	0.134125	0.0157859	1.95299e-17		-0.0042	0.0124	0.735	72.1906
GCST90274833	AMD	rs541158385		C	T	-0.230996	0.0359226	1.27286e-10		-0.0509	0.0346	0.141	41.3498
GCST90274833	AMD	rs6955349		A	G	0.116528	0.0164498	1.40217e-12		-0.0051	0.0122	0.676	50.181
GCST90274833	AMD	rs7555070		T	C	0.191843	0.0173221	1.65806e-28		-0.0013	0.0125	0.917	122.657
GCST90274833	AMD	rs943080		T	C	0.106266	0.0156694	1.18713e-11		0.0083	0.0117	0.478	45.9922
GCST90274834	AMD	rs10158950		A	G	-0.18621	0.0205994	1.5729e-19		-0.017	0.0151	0.26	81.7141
GCST90274834	AMD	rs10801551		A	G	-0.567946	0.0179878	1e-200		0.0169	0.0139	0.224	996.915
GCST90274834	AMD	rs113769372		A	G	0.368379	0.0372397	4.50402e-23		-0.006	0.0435	0.89	97.8537
GCST90274834	AMD	rs11584379		G	T	0.155246	0.0210011	1.44311e-13		-0.0373	0.0187	0.0461	54.6458
GCST90274834	AMD	rs11938222		A	G	-0.107778	0.0154938	3.49704e-12		0.0093	0.0118	0.431	48.3887
GCST90274834	AMD	rs12438812		T	C	0.111738	0.0154266	4.38228e-13		0.0046	0.0118	0.697	52.464
GCST90274834	AMD	rs13411964		A	G	0.0991896	0.0166164	2.38172e-09		0.0008	0.0123	0.948	35.6335
GCST90274834	AMD	rs139041216		T	C	0.204847	0.0260412	3.65342e-15		-0.0246	0.0204	0.228	61.8781
GCST90274834	AMD	rs145630012		G	T	-0.243583	0.0247439	7.26273e-23		0.0488	0.0344	0.156	96.9076
GCST90274834	AMD	rs189631141		T	C	-0.190422	0.0346698	3.96397e-08		0.0029	0.0337	0.931	30.167
GCST90274834	AMD	rs1956526		C	A	0.090087	0.0158998	1.46245e-08		0.0059	0.0124	0.634	32.1027
GCST90274834	AMD	rs2043085		C	T	0.123031	0.0157774	6.29361e-15		0.0185	0.0119	0.12	60.8077
GCST90274834	AMD	rs3129758		G	A	0.12913	0.0156079	1.30167e-16		0.0049	0.012	0.683	68.4487
GCST90274834	AMD	rs3138142		T	C	0.119277	0.0204232	5.21195e-09		0.0123	0.0151	0.415	34.1088
GCST90274834	AMD	rs3775221		G	T	0.107897	0.0155606	4.09166e-12		0.0037	0.012	0.758	48.0802
GCST90274834	AMD	rs3816117		C	T	0.0904922	0.0154809	5.05347e-09		-0.0058	0.0116	0.617	34.1688
GCST90274834	AMD	rs429358		C	T	-0.19169	0.0216227	7.6366e-19		0.0072	0.0161	0.655	78.5921
GCST90274834	AMD	rs429608		A	G	-0.414177	0.0254997	2.52755e-59		0.0062	0.0165	0.707	263.816
GCST90274834	AMD	rs4611812		T	C	0.101455	0.0160143	2.36941e-10		-0.0093	0.012	0.438	40.1357
GCST90274834	AMD	rs4980260		T	G	0.134125	0.0157859	1.95299e-17		0.0015	0.0124	0.904	72.1906
GCST90274834	AMD	rs541158385		C	T	-0.230996	0.0359226	1.27286e-10		0.0159	0.035	0.65	41.3498
GCST90274834	AMD	rs6955349		A	G	0.116528	0.0164498	1.40217e-12		0.0017	0.0123	0.89	50.181
GCST90274834	AMD	rs7555070		T	C	0.191843	0.0173221	1.65806e-28		0.0134	0.0126	0.288	122.657
GCST90274834	AMD	rs943080		T	C	0.106266	0.0156694	1.18713e-11		0.0059	0.0117	0.614	45.9922
GCST90274835	AMD	rs10158950		A	G	-0.18621	0.0205994	1.5729e-19		0.0047	0.015	0.754	81.7141
GCST90274835	AMD	rs10801551		A	G	-0.567946	0.0179878	1e-200		-0.0278	0.0139	0.0455	996.915
GCST90274835	AMD	rs113769372		A	G	0.368379	0.0372397	4.50402e-23		-0.0087	0.0435	0.841	97.8537
GCST90274835	AMD	rs11584379		G	T	0.155246	0.0210011	1.44311e-13		0.0093	0.0187	0.619	54.6458
GCST90274835	AMD	rs11938222		A	G	-0.107778	0.0154938	3.49704e-12		-0.0075	0.0118	0.525	48.3887
GCST90274835	AMD	rs12438812		T	C	0.111738	0.0154266	4.38228e-13		-0.0189	0.0118	0.109	52.464
GCST90274835	AMD	rs13411964		A	G	0.0991896	0.0166164	2.38172e-09		-0.0147	0.0123	0.232	35.6335
GCST90274835	AMD	rs139041216		T	C	0.204847	0.0260412	3.65342e-15		-0.0044	0.0204	0.829	61.8781
GCST90274835	AMD	rs145630012		G	T	-0.243583	0.0247439	7.26273e-23		-0.002	0.0343	0.954	96.9076
GCST90274835	AMD	rs189631141		T	C	-0.190422	0.0346698	3.96397e-08		-0.0225	0.0336	0.503	30.167
GCST90274835	AMD	rs1956526		C	A	0.090087	0.0158998	1.46245e-08		0.0144	0.0124	0.246	32.1027
GCST90274835	AMD	rs2043085		C	T	0.123031	0.0157774	6.29361e-15		0.0234	0.0119	0.0493	60.8077
GCST90274835	AMD	rs3129758		G	A	0.12913	0.0156079	1.30167e-16		-0.0099	0.012	0.409	68.4487
GCST90274835	AMD	rs3138142		T	C	0.119277	0.0204232	5.21195e-09		-0.0078	0.015	0.603	34.1088
GCST90274835	AMD	rs3775221		G	T	0.107897	0.0155606	4.09166e-12		0.0046	0.012	0.701	48.0802
GCST90274835	AMD	rs3816117		C	T	0.0904922	0.0154809	5.05347e-09		0.0039	0.0116	0.737	34.1688
GCST90274835	AMD	rs429358		C	T	-0.19169	0.0216227	7.6366e-19		-0.0148	0.0161	0.358	78.5921
GCST90274835	AMD	rs429608		A	G	-0.414177	0.0254997	2.52755e-59		-0.0063	0.0165	0.703	263.816
GCST90274835	AMD	rs4611812		T	C	0.101455	0.0160143	2.36941e-10		-0.0076	0.0119	0.523	40.1357
GCST90274835	AMD	rs4980260		T	G	0.134125	0.0157859	1.95299e-17		-0.0162	0.0124	0.191	72.1906
GCST90274835	AMD	rs541158385		C	T	-0.230996	0.0359226	1.27286e-10		0.0005	0.0347	0.989	41.3498
GCST90274835	AMD	rs6955349		A	G	0.116528	0.0164498	1.40217e-12		0.0083	0.0122	0.496	50.181
GCST90274835	AMD	rs7555070		T	C	0.191843	0.0173221	1.65806e-28		0.0059	0.0126	0.64	122.657
GCST90274835	AMD	rs943080		T	C	0.106266	0.0156694	1.18713e-11		-0.0028	0.0117	0.811	45.9922
GCST90274836	AMD	rs10158950		A	G	-0.18621	0.0205994	1.5729e-19		-0.0219	0.0173	0.206	81.7141
GCST90274836	AMD	rs10801551		A	G	-0.567946	0.0179878	1e-200		0.0146	0.0159	0.358	996.915
GCST90274836	AMD	rs113769372		A	G	0.368379	0.0372397	4.50402e-23		-0.0052	0.047	0.912	97.8537
GCST90274836	AMD	rs11584379		G	T	0.155246	0.0210011	1.44311e-13		-0.0274	0.0215	0.203	54.6458
GCST90274836	AMD	rs11938222		A	G	-0.107778	0.0154938	3.49704e-12		0.0134	0.0135	0.321	48.3887
GCST90274836	AMD	rs12438812		T	C	0.111738	0.0154266	4.38228e-13		0.0036	0.0134	0.788	52.464
GCST90274836	AMD	rs13411964		A	G	0.0991896	0.0166164	2.38172e-09		0.022	0.0141	0.119	35.6335
GCST90274836	AMD	rs139041216		T	C	0.204847	0.0260412	3.65342e-15		0.0173	0.0231	0.454	61.8781
GCST90274836	AMD	rs145630012		G	T	-0.243583	0.0247439	7.26273e-23		0.0239	0.0376	0.525	96.9076
GCST90274836	AMD	rs189631141		T	C	-0.190422	0.0346698	3.96397e-08		-0.0514	0.038	0.176	30.167
GCST90274836	AMD	rs1956526		C	A	0.090087	0.0158998	1.46245e-08		-0.0004	0.0141	0.977	32.1027
GCST90274836	AMD	rs2043085		C	T	0.123031	0.0157774	6.29361e-15		0.0197	0.0136	0.147	60.8077
GCST90274836	AMD	rs3129758		G	A	0.12913	0.0156079	1.30167e-16		0.0031	0.0137	0.821	68.4487
GCST90274836	AMD	rs3138142		T	C	0.119277	0.0204232	5.21195e-09		0.0137	0.0168	0.415	34.1088
GCST90274836	AMD	rs3775221		G	T	0.107897	0.0155606	4.09166e-12		0.0078	0.0137	0.569	48.0802
GCST90274836	AMD	rs3816117		C	T	0.0904922	0.0154809	5.05347e-09		-0.0192	0.0132	0.146	34.1688
GCST90274836	AMD	rs429358		C	T	-0.19169	0.0216227	7.6366e-19		0.0067	0.0181	0.711	78.5921
GCST90274836	AMD	rs429608		A	G	-0.414177	0.0254997	2.52755e-59		-0.0077	0.0187	0.681	263.816
GCST90274836	AMD	rs4611812		T	C	0.101455	0.0160143	2.36941e-10		-0.0058	0.0137	0.672	40.1357
GCST90274836	AMD	rs4980260		T	G	0.134125	0.0157859	1.95299e-17		-0.0027	0.0141	0.848	72.1906
GCST90274836	AMD	rs541158385		C	T	-0.230996	0.0359226	1.27286e-10		0.0198	0.0393	0.614	41.3498
GCST90274836	AMD	rs6955349		A	G	0.116528	0.0164498	1.40217e-12		-0.0063	0.0139	0.65	50.181
GCST90274836	AMD	rs7555070		T	C	0.191843	0.0173221	1.65806e-28		0.0187	0.0144	0.194	122.657
GCST90274836	AMD	rs943080		T	C	0.106266	0.0156694	1.18713e-11		-0.0045	0.0134	0.737	45.9922
GCST90274837	AMD	rs10158950		A	G	-0.18621	0.0205994	1.5729e-19		-0.0147	0.0149	0.324	81.7141
GCST90274837	AMD	rs10801551		A	G	-0.567946	0.0179878	1e-200		0.0173	0.0137	0.207	996.915
GCST90274837	AMD	rs113769372		A	G	0.368379	0.0372397	4.50402e-23		0.0293	0.0431	0.497	97.8537
GCST90274837	AMD	rs11584379		G	T	0.155246	0.0210011	1.44311e-13		-0.0499	0.0185	0.00699	54.6458
GCST90274837	AMD	rs11938222		A	G	-0.107778	0.0154938	3.49704e-12		0.0093	0.0117	0.427	48.3887
GCST90274837	AMD	rs12438812		T	C	0.111738	0.0154266	4.38228e-13		0.0024	0.0118	0.839	52.464
GCST90274837	AMD	rs13411964		A	G	0.0991896	0.0166164	2.38172e-09		-0.0045	0.0122	0.712	35.6335
GCST90274837	AMD	rs139041216		T	C	0.204847	0.0260412	3.65342e-15		-0.0126	0.0204	0.537	61.8781
GCST90274837	AMD	rs145630012		G	T	-0.243583	0.0247439	7.26273e-23		0.0572	0.034	0.0925	96.9076
GCST90274837	AMD	rs189631141		T	C	-0.190422	0.0346698	3.96397e-08		-0.0023	0.0331	0.945	30.167
GCST90274837	AMD	rs1956526		C	A	0.090087	0.0158998	1.46245e-08		0.0129	0.0124	0.298	32.1027
GCST90274837	AMD	rs2043085		C	T	0.123031	0.0157774	6.29361e-15		0.0228	0.0118	0.0533	60.8077
GCST90274837	AMD	rs3129758		G	A	0.12913	0.0156079	1.30167e-16		0.0019	0.0119	0.873	68.4487
GCST90274837	AMD	rs3138142		T	C	0.119277	0.0204232	5.21195e-09		0.0116	0.0151	0.442	34.1088
GCST90274837	AMD	rs3775221		G	T	0.107897	0.0155606	4.09166e-12		0.0011	0.0119	0.926	48.0802
GCST90274837	AMD	rs3816117		C	T	0.0904922	0.0154809	5.05347e-09		-0.0181	0.0115	0.116	34.1688
GCST90274837	AMD	rs429358		C	T	-0.19169	0.0216227	7.6366e-19		-0.004	0.0159	0.801	78.5921
GCST90274837	AMD	rs429608		A	G	-0.414177	0.0254997	2.52755e-59		-0.0028	0.0163	0.864	263.816
GCST90274837	AMD	rs4611812		T	C	0.101455	0.0160143	2.36941e-10		-0.0128	0.0119	0.282	40.1357
GCST90274837	AMD	rs4980260		T	G	0.134125	0.0157859	1.95299e-17		0.0061	0.0123	0.62	72.1906
GCST90274837	AMD	rs541158385		C	T	-0.230996	0.0359226	1.27286e-10		0.0294	0.0349	0.4	41.3498
GCST90274837	AMD	rs6955349		A	G	0.116528	0.0164498	1.40217e-12		-0.0018	0.0121	0.882	50.181
GCST90274837	AMD	rs7555070		T	C	0.191843	0.0173221	1.65806e-28		0.0182	0.0126	0.149	122.657
GCST90274837	AMD	rs943080		T	C	0.106266	0.0156694	1.18713e-11		0.0038	0.0116	0.743	45.9922
GCST90274838	AMD	rs10158950		A	G	-0.18621	0.0205994	1.5729e-19		-0.0054	0.015	0.719	81.7141
GCST90274838	AMD	rs10801551		A	G	-0.567946	0.0179878	1e-200		-0.0302	0.0139	0.0298	996.915
GCST90274838	AMD	rs113769372		A	G	0.368379	0.0372397	4.50402e-23		-0.0278	0.0436	0.524	97.8537
GCST90274838	AMD	rs11584379		G	T	0.155246	0.0210011	1.44311e-13		0.023	0.0187	0.219	54.6458
GCST90274838	AMD	rs11938222		A	G	-0.107778	0.0154938	3.49704e-12		-0.008	0.0118	0.498	48.3887
GCST90274838	AMD	rs12438812		T	C	0.111738	0.0154266	4.38228e-13		-0.0045	0.0118	0.703	52.464
GCST90274838	AMD	rs13411964		A	G	0.0991896	0.0166164	2.38172e-09		0.001	0.0123	0.935	35.6335
GCST90274838	AMD	rs139041216		T	C	0.204847	0.0260412	3.65342e-15		-0.0183	0.0203	0.367	61.8781
GCST90274838	AMD	rs145630012		G	T	-0.243583	0.0247439	7.26273e-23		0.0254	0.0342	0.458	96.9076
GCST90274838	AMD	rs189631141		T	C	-0.190422	0.0346698	3.96397e-08		-0.0348	0.0336	0.3	30.167
GCST90274838	AMD	rs1956526		C	A	0.090087	0.0158998	1.46245e-08		0.0222	0.0123	0.0711	32.1027
GCST90274838	AMD	rs2043085		C	T	0.123031	0.0157774	6.29361e-15		0.0166	0.0119	0.163	60.8077
GCST90274838	AMD	rs3129758		G	A	0.12913	0.0156079	1.30167e-16		0.0074	0.012	0.537	68.4487
GCST90274838	AMD	rs3138142		T	C	0.119277	0.0204232	5.21195e-09		0.0274	0.015	0.0677	34.1088
GCST90274838	AMD	rs3775221		G	T	0.107897	0.0155606	4.09166e-12		-0.0198	0.012	0.0989	48.0802
GCST90274838	AMD	rs3816117		C	T	0.0904922	0.0154809	5.05347e-09		0.004	0.0116	0.73	34.1688
GCST90274838	AMD	rs429358		C	T	-0.19169	0.0216227	7.6366e-19		-0.011	0.0161	0.494	78.5921
GCST90274838	AMD	rs429608		A	G	-0.414177	0.0254997	2.52755e-59		-0.0036	0.0164	0.826	263.816
[truncated: 3,600 more rows]
